# Supplementary material for: Colombia a Source of Cacao Genetic Diversity As Revealed by the Population Structure Analysis of Germplasm Bank of Theobroma cacao L
Source: Front Plant Sci. 2017 Nov 21;8:1994. doi: 10.3389/fpls.2017.01994 (PMC5702303; doi:10.3389/fpls.2017.01994)
Supplement: Supplementary file 1 [file Table_1.xls]

## Sheet: Table_S1
Table S1. List of the accessions of germplasm and breeding collections of Corpoica.
N°	Sample	Country	Reference Cluster	Collection	Population by Structure (Corpoica analysis)	Population by Structure (Consence analysis)
1	830698*	COLOMBIA	-	Germplasm Bank CORPOICA	Corpoica_3	Consense_3
2	830699*	COLOMBIA	-	Germplasm Bank CORPOICA	Corpoica_3	Consense_3
3	830702*	COLOMBIA	-	Germplasm Bank CORPOICA	Corpoica_3	Consense_3
4	830703*	COLOMBIA	-	Germplasm Bank CORPOICA	Corpoica_3	Consense_3
5	830704*	COLOMBIA	-	Germplasm Bank CORPOICA	Corpoica_3	Consense_3
6	830706	COLOMBIA	-	Germplasm Bank CORPOICA	Corpoica_3	Consense_3
7	830710*	COLOMBIA	-	Germplasm Bank CORPOICA	Corpoica_3	Consense_3
8	830711*	COLOMBIA	-	Germplasm Bank CORPOICA	Corpoica_3	Consense_3
9	830713*	COLOMBIA	-	Germplasm Bank CORPOICA	Corpoica_3	Consense_3
10	830714*	COLOMBIA	-	Germplasm Bank CORPOICA	Corpoica_2	Consense_2
11	830715*	COLOMBIA	-	Germplasm Bank CORPOICA	Corpoica_3	Consense_3
12	830716*	COLOMBIA	-	Germplasm Bank CORPOICA	Corpoica_3	Consense_1
13	830720*	COLOMBIA	-	Germplasm Bank CORPOICA	Corpoica_3	Consense_3
14	830721*	COLOMBIA	-	Germplasm Bank CORPOICA	Corpoica_3	Consense_3
15	830723*	COLOMBIA	-	Germplasm Bank CORPOICA	Corpoica_2	Consense_2
16	830724	COLOMBIA	-	Germplasm Bank CORPOICA	Corpoica_3	Consense_3
17	830725	COLOMBIA	-	Germplasm Bank CORPOICA	Excluded for missing data	Excluded for missing data
18	830729	COLOMBIA	-	Germplasm Bank CORPOICA	Corpoica_3	Consense_3
19	830736*	COLOMBIA	-	Germplasm Bank CORPOICA	Corpoica_3	Consense_3
20	830740*	COLOMBIA	-	Germplasm Bank CORPOICA	Corpoica_3	Consense_3
21	830745*	COLOMBIA	-	Germplasm Bank CORPOICA	Corpoica_2	Consense_2
22	830746*	COLOMBIA	-	Germplasm Bank CORPOICA	Corpoica_3	Consense_3
23	830747*	COLOMBIA	-	Germplasm Bank CORPOICA	Corpoica_2	Not assigned
24	830752*	COLOMBIA	-	Germplasm Bank CORPOICA	Corpoica_2	Consense_2
25	830755*	COLOMBIA	-	Germplasm Bank CORPOICA	Corpoica_2	Consense_2
26	830758*	COLOMBIA	-	Germplasm Bank CORPOICA	Corpoica_4	Consense_4
27	830759*	COLOMBIA	-	Germplasm Bank CORPOICA	Corpoica_1	Consense_1
28	830761*	COLOMBIA	-	Germplasm Bank CORPOICA	Corpoica_3	Consense_3
29	830763*	COLOMBIA	-	Germplasm Bank CORPOICA	Corpoica_1	Consense_1
30	840777*	COLOMBIA	-	Germplasm Bank CORPOICA	Corpoica_2	Consense_2
31	840778*	COLOMBIA	-	Germplasm Bank CORPOICA	Corpoica_2	Consense_2
32	861309*	COLOMBIA	-	Germplasm Bank CORPOICA	Corpoica_2	Not assigned
33	861310*	COLOMBIA	-	Germplasm Bank CORPOICA	Corpoica_2	Consense_2
34	861311*	COLOMBIA	-	Germplasm Bank CORPOICA	Corpoica_3	Consense_3
35	861312*	COLOMBIA	-	Germplasm Bank CORPOICA	Corpoica_1	Consense_1
36	861315	COLOMBIA	-	Germplasm Bank CORPOICA	Not assigned	Not assigned
37	861317*	COLOMBIA	-	Germplasm Bank CORPOICA	Corpoica_2	Consense_2
38	861319*	COLOMBIA	-	Germplasm Bank CORPOICA	Corpoica_2	Consense_2
39	861321*	COLOMBIA	-	Germplasm Bank CORPOICA	Corpoica_4	Consense_4
40	861326	COLOMBIA	-	Germplasm Bank CORPOICA	Corpoica_3	Consense_3
41	861340*	COLOMBIA	-	Germplasm Bank CORPOICA	Corpoica_2	Consense_2
42	861345	COLOMBIA	-	Germplasm Bank CORPOICA	Corpoica_3	Consense_3
43	861365	COLOMBIA	-	Germplasm Bank CORPOICA	Corpoica_3	Not assigned
44	861370	COLOMBIA	-	Germplasm Bank CORPOICA	Not assigned	Not assigned
45	861371*	COLOMBIA	-	Germplasm Bank CORPOICA	Corpoica_1	Consense_1
46	861372*	COLOMBIA	-	Germplasm Bank CORPOICA	Corpoica_1	Consense_1
47	861406*	COLOMBIA	-	Germplasm Bank CORPOICA	Corpoica_2	Consense_2
48	861610*	COLOMBIA	-	Germplasm Bank CORPOICA	Corpoica_2	Consense_2
49	861611	COLOMBIA	-	Germplasm Bank CORPOICA	Not assigned	Not assigned
50	861612	COLOMBIA	-	Germplasm Bank CORPOICA	Corpoica_3	Consense_3
51	861613*	COLOMBIA	-	Germplasm Bank CORPOICA	Corpoica_2	Consense_2
52	861614*	COLOMBIA	-	Germplasm Bank CORPOICA	Corpoica_2	Consense_1
53	861618	COLOMBIA	-	Germplasm Bank CORPOICA	Not assigned	Consense_2
54	861619*	COLOMBIA	-	Germplasm Bank CORPOICA	Corpoica_2	Consense_2
55	861622	COLOMBIA	-	Germplasm Bank CORPOICA	Not assigned	Consense_1
56	861623*	COLOMBIA	-	Germplasm Bank CORPOICA	Corpoica_2	Consense_2
57	861628	COLOMBIA	-	Germplasm Bank CORPOICA	Corpoica_2	Consense_2
58	861631	COLOMBIA	-	Germplasm Bank CORPOICA	Corpoica_2	Consense_2
59	861632	COLOMBIA	-	Germplasm Bank CORPOICA	Not assigned	Not assigned
60	861636*	COLOMBIA	-	Germplasm Bank CORPOICA	Corpoica_2	Consense_2
61	861641	COLOMBIA	-	Germplasm Bank CORPOICA	Corpoica_3	Consense_3
62	861645*	COLOMBIA	-	Germplasm Bank CORPOICA	Corpoica_1	Consense_1
63	861646	COLOMBIA	-	Germplasm Bank CORPOICA	Corpoica_1	Consense_1
64	861648	COLOMBIA	-	Germplasm Bank CORPOICA	Not assigned	Consense_4
65	861654*	COLOMBIA	-	Germplasm Bank CORPOICA	Corpoica_2	Consense_2
66	861683*	COLOMBIA	-	Germplasm Bank CORPOICA	Corpoica_2	Consense_2
67	871764	COLOMBIA	-	Germplasm Bank CORPOICA	Corpoica_1	Consense_1
68	871844	COLOMBIA	-	Germplasm Bank CORPOICA	Excluded for missing data	Excluded for missing data
69	871854*	COLOMBIA	-	Germplasm Bank CORPOICA	Corpoica_2	Consense_2
70	871855	COLOMBIA	-	Germplasm Bank CORPOICA	Corpoica_3	Consense_3
71	871863	COLOMBIA	-	Germplasm Bank CORPOICA	Corpoica_1	Consense_1
72	871868	COLOMBIA	-	Germplasm Bank CORPOICA	Corpoica_1	Consense_1
73	ABC_007*	COLOMBIA	-	Germplasm Bank CORPOICA	Corpoica_3	Consense_3
74	ABC_062	COLOMBIA	-	Germplasm Bank CORPOICA	Corpoica_2	Consense_2
75	AMELONADO	COLOMBIA	-	Germplasm Bank CORPOICA	Corpoica_3	Consense_2
76	APAPORIS	COLOMBIA	-	Germplasm Bank CORPOICA	Corpoica_2	Consense_2
77	ARAUCA_1	COLOMBIA	-	Germplasm Bank CORPOICA	Corpoica_2	Consense_2
78	ARAUCA_3	COLOMBIA	-	Germplasm Bank CORPOICA	Corpoica_2	Consense_2
79	C_100	COLOMBIA	-	Germplasm Bank CORPOICA	Corpoica_1	Consense_1
80	C_58*	COLOMBIA	-	Germplasm Bank CORPOICA	Corpoica_2	Consense_2
81	C_95	COLOMBIA	-	Germplasm Bank CORPOICA	Corpoica_3	Consense_3
82	C_96	COLOMBIA	-	Germplasm Bank CORPOICA	Corpoica_2	Consense_2
83	C_97	COLOMBIA	-	Germplasm Bank CORPOICA	Corpoica_2	Consense_2
84	C_99	COLOMBIA	-	Germplasm Bank CORPOICA	Corpoica_1	Consense_1
85	CAP_34*	ECUADOR	-	Germplasm Bank CORPOICA	Corpoica_1	Consense_1
86	CATONGO*	BRASIL	-	Germplasm Bank CORPOICA	Corpoica_2	Consense_2
87	CAU_39	COLOMBIA	-	Breeding Collection CORPOICA	Corpoica_2	Consense_2
88	CC_10	COSTA RICA	-	Germplasm Bank CORPOICA	Corpoica_1	Consense_1
89	CC_18	COSTA RICA	-	Germplasm Bank CORPOICA	Corpoica_2	Consense_2
90	CCN_51*	ECUADOR	-	Germplasm Bank CORPOICA	Corpoica_2	Consense_2
91	CEPEC_46	BRASIL	-	Germplasm Bank CORPOICA	Corpoica_2	Consense_2
92	CG_12	GRANADA	-	Germplasm Bank CORPOICA	Corpoica_3	Consense_3
93	CHOCO*	COLOMBIA	-	Germplasm Bank CORPOICA	Corpoica_1	Consense_1
94	CHOCO_774*	COLOMBIA	-	Germplasm Bank CORPOICA	Corpoica_1	Consense_1
95	CHOCOLATE_2*	COLOMBIA	-	Germplasm Bank CORPOICA	Corpoica_1	Consense_1
96	CHOCOLATE_4	COLOMBIA	-	Germplasm Bank CORPOICA	Not assigned	Consense_1
97	CHUAO_120	VENEZUELA	-	Germplasm Bank CORPOICA	Corpoica_2	Consense_2
98	CR_1*	COLOMBIA	-	Germplasm Bank CORPOICA	Corpoica_4	Not assigned
99	CR_11*	COLOMBIA	-	Germplasm Bank CORPOICA	Corpoica_4	Consense_4
100	CR_2*	COLOMBIA	-	Germplasm Bank CORPOICA	Corpoica_4	Consense_4
101	CR_35*	COLOMBIA	-	Germplasm Bank CORPOICA	Corpoica_4	Consense_4
102	CR_38*	COLOMBIA	-	Germplasm Bank CORPOICA	Corpoica_4	Consense_4
103	CR_43	COLOMBIA	-	Germplasm Bank CORPOICA	Excluded for missing data	Excluded for missing data
104	CRICF_1*	COLOMBIA	-	Breeding Collection CORPOICA	Corpoica_4	Consense_4
105	CRICF_10	COLOMBIA	-	Breeding Collection CORPOICA	Corpoica_4	Consense_4
106	CRICF_11*	COLOMBIA	-	Breeding Collection CORPOICA	Corpoica_4	Consense_4
107	CRICF_12*	COLOMBIA	-	Breeding Collection CORPOICA	Corpoica_4	Consense_4
108	CRICF_13*	COLOMBIA	-	Breeding Collection CORPOICA	Corpoica_1	Consense_1
109	CRICF_14	COLOMBIA	-	Breeding Collection CORPOICA	Corpoica_4	Consense_4
110	CRICF_15	COLOMBIA	-	Breeding Collection CORPOICA	Corpoica_4	Consense_4
111	CRICF_16*	COLOMBIA	-	Breeding Collection CORPOICA	Corpoica_4	Consense_4
112	CRICF_18	COLOMBIA	-	Breeding Collection CORPOICA	Corpoica_4	Consense_4
113	CRICF_19*	COLOMBIA	-	Breeding Collection CORPOICA	Corpoica_4	Consense_4
114	CRICF_2	COLOMBIA	-	Breeding Collection CORPOICA	Not assigned	Not assigned
115	CRICF_20	COLOMBIA	-	Breeding Collection CORPOICA	Corpoica_4	Consense_4
116	CRICF_24*	COLOMBIA	-	Breeding Collection CORPOICA	Corpoica_4	Consense_4
117	CRICF_25	COLOMBIA	-	Breeding Collection CORPOICA	Corpoica_4	Consense_4
118	CRICF_26	COLOMBIA	-	Breeding Collection CORPOICA	Corpoica_4	Consense_4
119	CRICF_27*	COLOMBIA	-	Breeding Collection CORPOICA	Corpoica_4	Consense_4
120	CRICF_28*	COLOMBIA	-	Breeding Collection CORPOICA	Corpoica_4	Consense_4
121	CRICF_30*	COLOMBIA	-	Breeding Collection CORPOICA	Corpoica_4	Consense_4
122	CRICF_31	COLOMBIA	-	Breeding Collection CORPOICA	Corpoica_4	Consense_4
123	CRICF_32*	COLOMBIA	-	Breeding Collection CORPOICA	Corpoica_4	Consense_4
124	CRICF_33	COLOMBIA	-	Breeding Collection CORPOICA	Corpoica_4	Consense_4
125	CRICF_34*	COLOMBIA	-	Breeding Collection CORPOICA	Corpoica_4	Consense_4
126	CRICF_35*	COLOMBIA	-	Breeding Collection CORPOICA	Corpoica_4	Consense_4
127	CRICF_36*	COLOMBIA	-	Breeding Collection CORPOICA	Corpoica_4	Consense_4
128	CRICF_37*	COLOMBIA	-	Breeding Collection CORPOICA	Corpoica_4	Consense_4
129	CRICF_38	COLOMBIA	-	Breeding Collection CORPOICA	Corpoica_1	Consense_1
130	CRICF_39	COLOMBIA	-	Breeding Collection CORPOICA	Corpoica_1	Consense_1
131	CRICF_4	COLOMBIA	-	Breeding Collection CORPOICA	Not assigned	Not assigned
132	CRICF_40*	COLOMBIA	-	Breeding Collection CORPOICA	Corpoica_4	Consense_4
133	CRICF_41*	COLOMBIA	-	Breeding Collection CORPOICA	Corpoica_4	Consense_4
134	CRICF_42*	COLOMBIA	-	Breeding Collection CORPOICA	Corpoica_4	Consense_4
135	CRICF_43*	COLOMBIA	-	Breeding Collection CORPOICA	Corpoica_4	Consense_4
136	CRICF_44*	COLOMBIA	-	Breeding Collection CORPOICA	Corpoica_4	Consense_4
137	CRICF_45*	COLOMBIA	-	Breeding Collection CORPOICA	Corpoica_4	Consense_4
138	CRICF_46*	COLOMBIA	-	Breeding Collection CORPOICA	Corpoica_4	Consense_4
139	CRICF_47	COLOMBIA	-	Breeding Collection CORPOICA	Corpoica_4	Consense_4
140	CRICF_48	COLOMBIA	-	Breeding Collection CORPOICA	Corpoica_4	Consense_4
141	CRICF_49	COLOMBIA	-	Breeding Collection CORPOICA	Corpoica_4	Consense_4
142	CRICF_5*	COLOMBIA	-	Breeding Collection CORPOICA	Corpoica_4	Consense_4
143	CRICF_50*	COLOMBIA	-	Breeding Collection CORPOICA	Corpoica_4	Consense_4
144	CRICF_51	COLOMBIA	-	Breeding Collection CORPOICA	Corpoica_4	Consense_4
145	CRICF_52*	COLOMBIA	-	Breeding Collection CORPOICA	Corpoica_4	Consense_4
146	CRICF_53	COLOMBIA	-	Breeding Collection CORPOICA	Corpoica_4	Consense_4
147	CRICF_54*	COLOMBIA	-	Breeding Collection CORPOICA	Corpoica_4	Consense_4
148	CRICF_55*	COLOMBIA	-	Breeding Collection CORPOICA	Corpoica_4	Consense_4
149	CRICF_56*	COLOMBIA	-	Breeding Collection CORPOICA	Corpoica_4	Consense_4
150	CRICF_57*	COLOMBIA	-	Breeding Collection CORPOICA	Corpoica_4	Consense_4
151	CRICF_58	COLOMBIA	-	Breeding Collection CORPOICA	Corpoica_4	Consense_4
152	CRICF_6*	COLOMBIA	-	Breeding Collection CORPOICA	Corpoica_4	Consense_4
153	CRICF_7*	COLOMBIA	-	Breeding Collection CORPOICA	Corpoica_4	Consense_4
154	CRICF_8	COLOMBIA	-	Breeding Collection CORPOICA	Corpoica_4	Not assigned
155	CRICF_9*	COLOMBIA	-	Breeding Collection CORPOICA	Corpoica_4	Consense_4
156	DON_DIEGO*	COLOMBIA	-	Germplasm Bank CORPOICA	Corpoica_4	Consense_4
157	EBC_06*	COLOMBIA	-	Germplasm Bank CORPOICA	Corpoica_4	Consense_3
158	EBC_09*	COLOMBIA	-	Germplasm Bank CORPOICA	Corpoica_4	Consense_3
159	EBC_101	COLOMBIA	-	Germplasm Bank CORPOICA	Corpoica_2	Consense_2
160	EBC_119*	COLOMBIA	-	Germplasm Bank CORPOICA	Corpoica_2	Consense_2
161	EBC_121	COLOMBIA	-	Germplasm Bank CORPOICA	Corpoica_2	Consense_2
162	EBC_125	COLOMBIA	-	Germplasm Bank CORPOICA	Not assigned	Consense_2
163	EBC_130	COLOMBIA	-	Germplasm Bank CORPOICA	Corpoica_2	Consense_2
164	EBC_138	COLOMBIA	-	Germplasm Bank CORPOICA	Corpoica_2	Consense_2
165	EBC_143*	COLOMBIA	-	Germplasm Bank CORPOICA	Corpoica_2	Consense_2
166	EBC_144	COLOMBIA	-	Germplasm Bank CORPOICA	Corpoica_2	Consense_2
167	EBC_147	COLOMBIA	-	Germplasm Bank CORPOICA	Corpoica_2	Consense_2
168	EBC_148*	COLOMBIA	-	Germplasm Bank CORPOICA	Corpoica_2	Consense_2
169	EBC_27*	COLOMBIA	-	Germplasm Bank CORPOICA	Corpoica_3	Not assigned
170	EBC_279	COLOMBIA	-	Germplasm Bank CORPOICA	Corpoica_2	Consense_2
171	EBC_29*	COLOMBIA	-	Germplasm Bank CORPOICA	Corpoica_4	Not assigned
172	EBC_48*	COLOMBIA	-	Germplasm Bank CORPOICA	Corpoica_4	Consense_3
173	EBC_58*	COLOMBIA	-	Germplasm Bank CORPOICA	Corpoica_2	Consense_2
174	EBC_70	COLOMBIA	-	Germplasm Bank CORPOICA	Corpoica_2	Not assigned
175	EBC_76	COLOMBIA	-	Germplasm Bank CORPOICA	Corpoica_2	Consense_2
176	EBC_77	COLOMBIA	-	Germplasm Bank CORPOICA	Corpoica_2	Consense_2
177	EBC_91	COLOMBIA	-	Germplasm Bank CORPOICA	Corpoica_2	Consense_2
178	EET_12*	ECUADOR	-	Germplasm Bank CORPOICA	Corpoica_3	Consense_3
179	EET_162	ECUADOR	-	Germplasm Bank CORPOICA	Corpoica_3	Consense_3
180	EET_17	ECUADOR	-	Germplasm Bank CORPOICA	Corpoica_3	Consense_3
181	EET_171	ECUADOR	-	Germplasm Bank CORPOICA	Corpoica_2	Consense_2
182	EET_174	ECUADOR	-	Germplasm Bank CORPOICA	Corpoica_3	Consense_3
183	EET_182	ECUADOR	-	Germplasm Bank CORPOICA	Corpoica_3	Consense_3
184	EET_184*	ECUADOR	-	Germplasm Bank CORPOICA	Corpoica_3	Consense_3
185	EET_19	ECUADOR	-	Germplasm Bank CORPOICA	Corpoica_2	Consense_2
186	EET_193	ECUADOR	-	Germplasm Bank CORPOICA	Corpoica_2	Consense_1
187	EET_228	ECUADOR	-	Germplasm Bank CORPOICA	Corpoica_3	Consense_3
188	EET_238	ECUADOR	-	Germplasm Bank CORPOICA	Corpoica_3	Consense_3
189	EET_24	ECUADOR	-	Germplasm Bank CORPOICA	Not assigned	Consense_1
190	EET_248	ECUADOR	-	Germplasm Bank CORPOICA	Not assigned	Not assigned
191	EET_253	ECUADOR	-	Germplasm Bank CORPOICA	Corpoica_1	Consense_1
192	EET_256	ECUADOR	-	Germplasm Bank CORPOICA	Corpoica_2	Consense_2
193	EET_269	ECUADOR	-	Germplasm Bank CORPOICA	Corpoica_1	Consense_1
194	EET_272	ECUADOR	-	Germplasm Bank CORPOICA	Corpoica_2	Consense_2
195	EET_30	ECUADOR	-	Germplasm Bank CORPOICA	Excluded for missing data	Excluded for missing data
196	EET_308	ECUADOR	-	Germplasm Bank CORPOICA	Corpoica_3	Consense_3
197	EET_313	ECUADOR	-	Germplasm Bank CORPOICA	Corpoica_3	Consense_3
198	EET_332	ECUADOR	-	Germplasm Bank CORPOICA	Corpoica_1	Consense_1
199	EET_338	ECUADOR	-	Germplasm Bank CORPOICA	Corpoica_3	Consense_3
200	EET_352	ECUADOR	-	Germplasm Bank CORPOICA	Corpoica_1	Consense_1
201	EET_353	ECUADOR	-	Germplasm Bank CORPOICA	Corpoica_2	Consense_2
202	EET_374	ECUADOR	-	Germplasm Bank CORPOICA	Corpoica_3	Consense_3
203	EET_377*	ECUADOR	-	Germplasm Bank CORPOICA	Corpoica_2	Consense_2
204	EET_387	ECUADOR	-	Germplasm Bank CORPOICA	Corpoica_3	Consense_3
205	EET_392	ECUADOR	-	Germplasm Bank CORPOICA	Corpoica_3	Consense_3
206	EET_395	ECUADOR	-	Germplasm Bank CORPOICA	Corpoica_2	Not assigned
207	EET_397	ECUADOR	-	Germplasm Bank CORPOICA	Corpoica_3	Consense_3
208	EET_399*	ECUADOR	-	Germplasm Bank CORPOICA	Corpoica_3	Consense_3
209	EET_400*	ECUADOR	-	Germplasm Bank/Breeding Collection CORPOICA	Corpoica_3	Consense_3
210	EET_409	ECUADOR	-	Germplasm Bank CORPOICA	Excluded for missing data	Excluded for missing data
211	EET_48	ECUADOR	-	Germplasm Bank CORPOICA	Corpoica_3	Consense_3
212	EET_53	ECUADOR	-	Germplasm Bank CORPOICA	Corpoica_3	Consense_3
213	EET_58	ECUADOR	-	Germplasm Bank CORPOICA	Corpoica_3	Consense_3
214	EET_59*	ECUADOR	-	Germplasm Bank CORPOICA	Corpoica_3	Consense_3
215	EET_6	ECUADOR	-	Germplasm Bank CORPOICA	Not assigned	Consense_2
216	EET_61*	ECUADOR	-	Germplasm Bank CORPOICA	Corpoica_3	Consense_3
217	EET_62*	ECUADOR	-	Germplasm Bank CORPOICA	Corpoica_3	Consense_3
218	EET_67	ECUADOR	-	Germplasm Bank CORPOICA	Corpoica_2	Consense_2
219	EET_75	ECUADOR	-	Germplasm Bank CORPOICA	Corpoica_3	Consense_3
220	EET_8*	ECUADOR	-	Germplasm Bank CORPOICA	Corpoica_1	Consense_1
221	EET_9*	ECUADOR	-	Germplasm Bank CORPOICA	Corpoica_1	Consense_1
222	EET_95	ECUADOR	-	Germplasm Bank CORPOICA	Corpoica_3	Consense_3
223	EET_96	ECUADOR	-	Germplasm Bank/Breeding Collection CORPOICA	Corpoica_3	Consense_3
224	F_110	ESTADOS UNIDOS	-	Breeding Collection CORPOICA	Corpoica_3	Consense_3
225	F_164	ESTADOS UNIDOS	-	Breeding Collection CORPOICA	Corpoica_3	Consense_3
226	F_180	ESTADOS UNIDOS	-	Breeding Collection CORPOICA	Corpoica_3	Not assigned
227	F_294	ESTADOS UNIDOS	-	Breeding Collection CORPOICA	Corpoica_3	Consense_3
228	F_302	ESTADOS UNIDOS	-	Breeding Collection CORPOICA	Corpoica_3	Consense_3
229	F_53	ESTADOS UNIDOS	-	Breeding Collection CORPOICA	Corpoica_3	Not assigned
230	F_55	ESTADOS UNIDOS	-	Breeding Collection CORPOICA	Corpoica_2	Consense_2
231	F_55_1	ESTADOS UNIDOS	-	Breeding Collection CORPOICA	Corpoica_3	Consense_3
232	F_55_2	ESTADOS UNIDOS	-	Breeding Collection CORPOICA	Corpoica_3	Consense_3
233	F_58	ESTADOS UNIDOS	-	Breeding Collection CORPOICA	Corpoica_3	Consense_3
234	F_6	ESTADOS UNIDOS	-	Breeding Collection CORPOICA	Corpoica_2	Consense_2
235	F_6_4	ESTADOS UNIDOS	-	Breeding Collection CORPOICA	Corpoica_3	Consense_3
236	F_64	ESTADOS UNIDOS	-	Breeding Collection CORPOICA	Corpoica_3	Consense_3
237	F_86	ESTADOS UNIDOS	-	Breeding Collection CORPOICA	Corpoica_2	Consense_2
238	FCM_1*	COLOMBIA	-	Germplasm Bank CORPOICA	Corpoica_3	Consense_3
239	FCM_11*	COLOMBIA	-	Germplasm Bank CORPOICA	Corpoica_2	Consense_2
240	FCM_12*	COLOMBIA	-	Germplasm Bank CORPOICA	Corpoica_2	Consense_2
241	FCM_13	COLOMBIA	-	Germplasm Bank CORPOICA	Corpoica_2	Consense_2
242	FCM_15*	COLOMBIA	-	Germplasm Bank CORPOICA	Corpoica_2	Consense_2
243	FCM_17*	COLOMBIA	-	Germplasm Bank CORPOICA	Corpoica_2	Consense_2
244	FCM_18*	COLOMBIA	-	Germplasm Bank CORPOICA	Corpoica_1	Consense_1
245	FCM_19*	COLOMBIA	-	Germplasm Bank CORPOICA	Corpoica_3	Consense_3
246	FCM_2	COLOMBIA	-	Germplasm Bank CORPOICA	Corpoica_1	Consense_1
247	FCM_20*	COLOMBIA	-	Germplasm Bank CORPOICA	Corpoica_3	Consense_3
248	FCM_22*	COLOMBIA	-	Germplasm Bank CORPOICA	Corpoica_2	Consense_2
249	FCM_23*	COLOMBIA	-	Germplasm Bank CORPOICA	Corpoica_1	Consense_1
250	FCM_24*	COLOMBIA	-	Germplasm Bank CORPOICA	Corpoica_3	Consense_2
251	FCM_26*	COLOMBIA	-	Germplasm Bank CORPOICA	Corpoica_1	Consense_1
252	FCM_28*	COLOMBIA	-	Germplasm Bank CORPOICA	Corpoica_2	Consense_2
253	FCM_29*	COLOMBIA	-	Germplasm Bank CORPOICA	Corpoica_3	Consense_2
254	FCM_3	COLOMBIA	-	Germplasm Bank CORPOICA	Not assigned	Not assigned
255	FCM_30*	COLOMBIA	-	Germplasm Bank CORPOICA	Corpoica_2	Consense_2
256	FCM_31*	COLOMBIA	-	Germplasm Bank CORPOICA	Corpoica_2	Consense_2
257	FCM_33*	COLOMBIA	-	Germplasm Bank CORPOICA	Corpoica_3	Consense_3
258	FCM_35	COLOMBIA	-	Germplasm Bank CORPOICA	Corpoica_2	Consense_2
259	FCM_38	COLOMBIA	-	Germplasm Bank CORPOICA	Corpoica_2	Consense_2
260	FCM_39	COLOMBIA	-	Germplasm Bank CORPOICA	Not assigned	Not assigned
261	FCM_40*	COLOMBIA	-	Germplasm Bank CORPOICA	Corpoica_3	Consense_3
262	FCM_5*	COLOMBIA	-	Germplasm Bank CORPOICA	Corpoica_2	Consense_2
263	FCM_8	COLOMBIA	-	Germplasm Bank CORPOICA	Not assigned	Not assigned
264	FCM_9*	COLOMBIA	-	Germplasm Bank CORPOICA	Corpoica_2	Consense_2
265	FEAR_5*	COLOMBIA	-	Breeding Collection CORPOICA	Corpoica_2	Consense_2
266	FLE_3*	COLOMBIA	-	Breeding Collection CORPOICA	Corpoica_1	Consense_1
267	FSA_11	COLOMBIA	-	Breeding Collection CORPOICA	Corpoica_3	Consense_3
268	FSA_13	COLOMBIA	-	Breeding Collection CORPOICA	Corpoica_2	Consense_2
269	FTA_2	COLOMBIA	-	Breeding Collection CORPOICA	Corpoica_2	Consense_2
270	GS_06*	GRANADA	-	Germplasm Bank CORPOICA	Corpoica_2	Consense_2
271	GS_10*	GRANADA	-	Germplasm Bank CORPOICA	Corpoica_2	Consense_2
272	GS_12	GRANADA	-	Germplasm Bank CORPOICA	Corpoica_2	Consense_2
273	GS_29	GRANADA	-	Germplasm Bank CORPOICA	Excluded for missing data	Excluded for missing data
274	GS_36	GRANADA	-	Germplasm Bank CORPOICA	Corpoica_2	Consense_2
275	GS_60	GRANADA	-	Germplasm Bank CORPOICA	Corpoica_2	Consense_2
276	HERRANIA	COLOMBIA	-	Germplasm Bank CORPOICA	Excluded for missing data	Excluded for missing data
277	HUILA_A	COLOMBIA	-	Germplasm Bank CORPOICA	Corpoica_2	Excluded for missing data
278	ICA_070*	COLOMBIA	-	Germplasm Bank CORPOICA	Corpoica_2	Consense_2
279	ICA_1*	COLOMBIA	-	Germplasm Bank CORPOICA	Corpoica_1	Consense_1
280	ICA_10*	COLOMBIA	-	Germplasm Bank CORPOICA	Corpoica_1	Consense_1
281	ICA_11	COLOMBIA	-	Germplasm Bank CORPOICA	Corpoica_1	Consense_1
282	ICA_12	COLOMBIA	-	Germplasm Bank CORPOICA	Corpoica_1	Consense_1
283	ICA_13*	COLOMBIA	-	Germplasm Bank CORPOICA	Corpoica_3	Not assigned
284	ICA_2*	COLOMBIA	-	Germplasm Bank CORPOICA	Corpoica_1	Consense_1
285	ICA_212*	COLOMBIA	-	Germplasm Bank CORPOICA	Corpoica_3	Consense_3
286	ICA_219	COLOMBIA	-	Germplasm Bank CORPOICA	Corpoica_3	Consense_3
287	ICA_3	COLOMBIA	-	Germplasm Bank CORPOICA	Corpoica_1	Consense_1
288	ICA_4	COLOMBIA	-	Germplasm Bank CORPOICA	Corpoica_1	Consense_1
289	ICA_5	COLOMBIA	-	Germplasm Bank CORPOICA	Corpoica_1	Consense_1
290	ICA_6	COLOMBIA	-	Germplasm Bank CORPOICA	Corpoica_1	Consense_1
291	ICA_7	COLOMBIA	-	Germplasm Bank CORPOICA	Corpoica_1	Consense_1
292	ICA_8	COLOMBIA	-	Germplasm Bank CORPOICA	Corpoica_1	Consense_1
293	ICS_1*	TRINIDAD	-	Germplasm Bank CORPOICA	Corpoica_2	Not assigned
294	ICS_39*	TRINIDAD	-	Germplasm Bank CORPOICA	Corpoica_1	Consense_1
295	ICS_40*	TRINIDAD	-	Germplasm Bank CORPOICA	Corpoica_1	Consense_1
296	ICS_48*	TRINIDAD	-	Germplasm Bank CORPOICA	Corpoica_1	Consense_1
297	ICS_6*	TRINIDAD	-	Germplasm Bank CORPOICA	Corpoica_2	Consense_2
298	ICS_60*	TRINIDAD	-	Germplasm Bank CORPOICA	Corpoica_1	Consense_1
299	ICS_78*	TRINIDAD	-	Germplasm Bank CORPOICA	Corpoica_1	Consense_1
300	ICS_8	TRINIDAD	-	Germplasm Bank CORPOICA	Corpoica_2	Consense_2
301	ICS_95*	TRINIDAD	-	Germplasm Bank CORPOICA	Corpoica_1	Consense_1
302	ICS_95_A*	TRINIDAD	-	Germplasm Bank CORPOICA	Corpoica_1	Consense_1
303	ICS_98*	TRINIDAD	-	Germplasm Bank CORPOICA	Corpoica_1	Consense_1
304	IMC_67*	PERU	-	Germplasm Bank CORPOICA	Corpoica_2	Consense_2
305	LOLITA_WALK_1	COLOMBIA	-	Germplasm Bank CORPOICA	Not assigned	Not assigned
306	LUKER_40*	COLOMBIA	-	Germplasm Bank CORPOICA	Corpoica_2	Consense_2
307	LUKER_50*	COLOMBIA	-	Germplasm Bank CORPOICA	Corpoica_1	Consense_1
308	MARTINA	COSTA RICA	-	Germplasm Bank CORPOICA	Corpoica_2	Consense_2
309	MON_1*	COLOMBIA	-	Germplasm Bank CORPOICA	Corpoica_2	Consense_2
310	MUZO_6	COLOMBIA	-	Breeding Collection CORPOICA	Corpoica_1	Consense_1
311	NA_716	PERU	-	Germplasm Bank CORPOICA	Corpoica_3	Consense_3
312	NACIONAL_DE_ECUADOR	ECUADOR	-	Germplasm Bank CORPOICA	Excluded for missing data	Excluded for missing data
313	NANAY_34	PERU	-	Germplasm Bank CORPOICA	Corpoica_2	Consense_2
314	P_12	PERU	-	Germplasm Bank CORPOICA	Not assigned	Consense_3
315	P_13	PERU	-	Germplasm Bank CORPOICA	Corpoica_2	Consense_2
316	P_16_A	ECUADOR	-	Germplasm Bank CORPOICA	Corpoica_3	Consense_3
317	P_18*	PERU	-	Germplasm Bank CORPOICA	Corpoica_2	Consense_2
318	P_39_A	ECUADOR	-	Germplasm Bank CORPOICA	Corpoica_2	Consense_2
319	P_7*	PERU	-	Germplasm Bank CORPOICA	Corpoica_2	Consense_2
320	PA_121*	PERU	-	Germplasm Bank CORPOICA	Corpoica_2	Consense_2
321	PA_134	PERU	-	Germplasm Bank CORPOICA	Corpoica_2	Consense_2
322	PA_150*	PERU	-	Germplasm Bank CORPOICA	Corpoica_2	Consense_2
323	PA_169	PERU	-	Germplasm Bank CORPOICA	Corpoica_2	Consense_2
324	PA_35	PERU	-	Germplasm Bank CORPOICA	Not assigned	Consense_1
325	PA_46*	PERU	-	Germplasm Bank CORPOICA	Corpoica_2	Consense_2
326	PA_5	PERU	-	Germplasm Bank CORPOICA	Excluded for missing data	Excluded for missing data
327	PA_67*	PERU	-	Germplasm Bank CORPOICA	Corpoica_3	Consense_2
328	PA_81	PERU	-	Germplasm Bank CORPOICA	Corpoica_2	Consense_2
329	PENTAGONA_ROJA	COLOMBIA	-	Germplasm Bank CORPOICA	Excluded for missing data	Excluded for missing data
330	PENTAGONA_VERDE*	COLOMBIA	-	Germplasm Bank CORPOICA	Corpoica_1	Consense_1
331	PERSEA_1*	COLOMBIA	-	Germplasm Bank CORPOICA	Corpoica_2	Consense_2
332	PERSEA_2*	COLOMBIA	-	Germplasm Bank CORPOICA	Corpoica_2	Consense_2
333	PLAYA_ALTA	VENEZUELA	-	Germplasm Bank CORPOICA	Corpoica_2	Consense_2
334	POBLACION_HUILA	COLOMBIA	-	Germplasm Bank CORPOICA	Not assigned	Consense_1
335	POBLACION_TUMACO	COLOMBIA	-	Germplasm Bank CORPOICA	Corpoica_3	Consense_3
336	PUEBLO_BELLO*	COLOMBIA	-	Germplasm Bank CORPOICA	Corpoica_2	Consense_2
337	R_105*	MEXICO	-	Germplasm Bank CORPOICA	Corpoica_1	Consense_1
338	R_117	MEXICO	-	Germplasm Bank CORPOICA	Corpoica_1	Consense_1
339	R_13*	MEXICO	-	Germplasm Bank CORPOICA	Corpoica_1	Consense_1
340	R_2*	MEXICO	-	Germplasm Bank CORPOICA	Corpoica_1	Consense_1
341	R_30	MEXICO	-	Germplasm Bank CORPOICA	Corpoica_1	Consense_1
342	R_41*	MEXICO	-	Germplasm Bank CORPOICA	Corpoica_1	Consense_1
343	RIO_GUAPI	COLOMBIA	-	Germplasm Bank CORPOICA	Corpoica_2	Consense_2
344	RO_5	COLOMBIA	-	Breeding Collection CORPOICA	Corpoica_3	Not assigned
345	RO_7	COLOMBIA	-	Breeding Collection CORPOICA	Corpoica_2	Consense_2
346	S_OIBA*	COLOMBIA	-	Breeding Collection CORPOICA	Corpoica_2	Consense_2
347	SAN_MARTIN*	COLOMBIA	-	Germplasm Bank CORPOICA	Corpoica_3	Consense_3
348	SC_1*	COLOMBIA	-	Germplasm Bank CORPOICA	Corpoica_1	Consense_1
349	SC_10	COLOMBIA	-	Germplasm Bank CORPOICA	Corpoica_1	Consense_1
350	SC_11*	COLOMBIA	-	Germplasm Bank CORPOICA	Corpoica_3	Not assigned
351	SC_12	COLOMBIA	-	Germplasm Bank CORPOICA	Corpoica_1	Consense_1
352	SC_13	COLOMBIA	-	Germplasm Bank CORPOICA	Corpoica_1	Consense_1
353	SC_14*	COLOMBIA	-	Germplasm Bank CORPOICA	Corpoica_2	Consense_2
354	SC_15	COLOMBIA	-	Germplasm Bank CORPOICA	Corpoica_1	Consense_1
355	SC_16	COLOMBIA	-	Germplasm Bank CORPOICA	Corpoica_1	Consense_1
356	SC_17	COLOMBIA	-	Germplasm Bank CORPOICA	Corpoica_1	Consense_1
357	SC_18	COLOMBIA	-	Germplasm Bank CORPOICA	Corpoica_1	Consense_1
358	SC_19	COLOMBIA	-	Germplasm Bank CORPOICA	Corpoica_1	Consense_1
359	SC_2	COLOMBIA	-	Germplasm Bank CORPOICA	Corpoica_1	Consense_1
360	SC_20	COLOMBIA	-	Germplasm Bank CORPOICA	Corpoica_1	Consense_1
361	SC_21	COLOMBIA	-	Germplasm Bank CORPOICA	Corpoica_1	Consense_1
362	SC_22	COLOMBIA	-	Germplasm Bank CORPOICA	Corpoica_1	Consense_1
363	SC_24	COLOMBIA	-	Germplasm Bank CORPOICA	Not assigned	Not assigned
364	SC_25	COLOMBIA	-	Germplasm Bank CORPOICA	Corpoica_1	Consense_1
365	SC_26	COLOMBIA	-	Germplasm Bank CORPOICA	Corpoica_1	Consense_1
366	SC_27	COLOMBIA	-	Germplasm Bank CORPOICA	Corpoica_1	Consense_1
367	SC_28	COLOMBIA	-	Germplasm Bank CORPOICA	Excluded for missing data	Excluded for missing data
368	SC_29	COLOMBIA	-	Germplasm Bank CORPOICA	Corpoica_1	Consense_1
369	SC_3	COLOMBIA	-	Germplasm Bank CORPOICA	Corpoica_1	Consense_1
370	SC_30	COLOMBIA	-	Germplasm Bank CORPOICA	Corpoica_1	Consense_1
371	SC_31	COLOMBIA	-	Germplasm Bank CORPOICA	Corpoica_1	Consense_1
372	SC_32*	COLOMBIA	-	Germplasm Bank CORPOICA	Corpoica_3	Consense_3
373	SC_33	COLOMBIA	-	Germplasm Bank CORPOICA	Corpoica_1	Consense_1
374	SC_34*	COLOMBIA	-	Germplasm Bank CORPOICA	Corpoica_1	Consense_1
375	SC_35	COLOMBIA	-	Germplasm Bank CORPOICA	Corpoica_1	Consense_1
376	SC_37	COLOMBIA	-	Germplasm Bank CORPOICA	Corpoica_1	Consense_1
377	SC_38*	COLOMBIA	-	Germplasm Bank CORPOICA	Corpoica_3	Consense_1
378	SC_39	COLOMBIA	-	Germplasm Bank CORPOICA	Corpoica_1	Consense_1
379	SC_4	COLOMBIA	-	Germplasm Bank CORPOICA	Corpoica_1	Consense_1
380	SC_40	COLOMBIA	-	Germplasm Bank CORPOICA	Corpoica_1	Consense_1
381	SC_41*	COLOMBIA	-	Germplasm Bank CORPOICA	Corpoica_3	Consense_3
382	SC_42	COLOMBIA	-	Germplasm Bank CORPOICA	Corpoica_1	Consense_1
383	SC_43	COLOMBIA	-	Germplasm Bank CORPOICA	Corpoica_1	Consense_1
384	SC_44	COLOMBIA	-	Germplasm Bank CORPOICA	Corpoica_1	Consense_1
385	SC_45*	COLOMBIA	-	Germplasm Bank CORPOICA	Corpoica_1	Consense_1
386	SC_46	COLOMBIA	-	Germplasm Bank CORPOICA	Corpoica_1	Consense_1
387	SC_47	COLOMBIA	-	Germplasm Bank CORPOICA	Corpoica_1	Consense_1
388	SC_48	COLOMBIA	-	Germplasm Bank CORPOICA	Corpoica_1	Consense_1
389	SC_49*	COLOMBIA	-	Germplasm Bank CORPOICA	Corpoica_1	Consense_1
390	SC_5*	COLOMBIA	-	Germplasm Bank CORPOICA	Corpoica_1	Consense_1
391	SC_50	COLOMBIA	-	Germplasm Bank CORPOICA	Corpoica_1	Consense_1
392	SC_51*	COLOMBIA	-	Germplasm Bank CORPOICA	Corpoica_2	Consense_2
393	SC_53	COLOMBIA	-	Germplasm Bank CORPOICA	Corpoica_2	Not assigned
394	SC_54*	COLOMBIA	-	Germplasm Bank CORPOICA	Corpoica_2	Consense_2
395	SC_55	COLOMBIA	-	Germplasm Bank CORPOICA	Corpoica_2	Consense_2
396	SC_56*	COLOMBIA	-	Germplasm Bank CORPOICA	Corpoica_2	Consense_2
397	SC_6*	COLOMBIA	-	Germplasm Bank CORPOICA	Corpoica_1	Consense_1
398	SC_7	COLOMBIA	-	Germplasm Bank CORPOICA	Corpoica_1	Consense_1
399	SC_8	COLOMBIA	-	Germplasm Bank CORPOICA	Corpoica_1	Consense_1
400	SC_9	COLOMBIA	-	Germplasm Bank CORPOICA	Corpoica_1	Consense_1
401	SCA_12*	ECUADOR	-	Germplasm Bank CORPOICA	Corpoica_3	Consense_3
402	SCA_6*	ECUADOR	-	Germplasm Bank CORPOICA	Corpoica_3	Consense_3
403	SCA_9*	ECUADOR	-	Germplasm Bank CORPOICA	Corpoica_2	Consense_2
404	SCC_12	COLOMBIA	-	Breeding Collection CORPOICA	Corpoica_3	Consense_3
405	SCC_13*	COLOMBIA	-	Breeding Collection CORPOICA	Corpoica_2	Consense_2
406	SCC_15	COLOMBIA	-	Breeding Collection CORPOICA	Corpoica_2	Consense_2
407	SCC_18	COLOMBIA	-	Breeding Collection CORPOICA	Not assigned	Consense_3
408	SCC_19*	COLOMBIA	-	Breeding Collection CORPOICA	Corpoica_2	Consense_2
409	SCC_20	COLOMBIA	-	Breeding Collection CORPOICA	Corpoica_1	Consense_1
410	SCC_21*	COLOMBIA	-	Breeding Collection CORPOICA	Corpoica_3	Consense_3
411	SCC_23*	COLOMBIA	-	Breeding Collection CORPOICA	Corpoica_3	Consense_3
412	SCC_24	COLOMBIA	-	Breeding Collection CORPOICA	Corpoica_2	Consense_2
413	SCC_32	COLOMBIA	-	Breeding Collection CORPOICA	Corpoica_2	Consense_2
414	SCC_36	COLOMBIA	-	Breeding Collection CORPOICA	Corpoica_2	Consense_2
415	SCC_41	COLOMBIA	-	Breeding Collection CORPOICA	Corpoica_2	Consense_2
416	SCC_44	COLOMBIA	-	Breeding Collection CORPOICA	Corpoica_1	Consense_1
417	SCC_45*	COLOMBIA	-	Breeding Collection CORPOICA	Corpoica_3	Consense_3
418	SCC_46	COLOMBIA	-	Breeding Collection CORPOICA	Corpoica_1	Consense_1
419	SCC_47	COLOMBIA	-	Breeding Collection CORPOICA	Corpoica_2	Consense_2
420	SCC_5	COLOMBIA	-	Breeding Collection CORPOICA	Corpoica_1	Consense_1
421	SCC_53	COLOMBIA	-	Breeding Collection CORPOICA	Corpoica_2	Not assigned
422	SCC_58	COLOMBIA	-	Breeding Collection CORPOICA	Corpoica_3	Consense_3
423	SCC_59	COLOMBIA	-	Breeding Collection CORPOICA	Corpoica_3	Consense_3
424	SCC_6	COLOMBIA	-	Breeding Collection CORPOICA	Not assigned	Not assigned
425	SCC_60	COLOMBIA	-	Breeding Collection CORPOICA	Corpoica_2	Consense_2
426	SCC_61*	COLOMBIA	-	Germplasm Bank CORPOICA	Corpoica_2	Consense_2
427	SCC_64	COLOMBIA	-	Breeding Collection CORPOICA	Corpoica_3	Consense_3
428	SCC_65	COLOMBIA	-	Breeding Collection CORPOICA	Corpoica_2	Consense_2
429	SCC_66	COLOMBIA	-	Breeding Collection CORPOICA	Corpoica_1	Consense_1
430	SCC_69	COLOMBIA	-	Breeding Collection CORPOICA	Corpoica_3	Consense_3
431	SCC_70*	COLOMBIA	-	Breeding Collection CORPOICA	Corpoica_3	Consense_3
432	SCC_74	COLOMBIA	-	Breeding Collection CORPOICA	Corpoica_2	Consense_2
433	SCC_75	COLOMBIA	-	Breeding Collection CORPOICA	Corpoica_2	Consense_2
434	SCC_76	COLOMBIA	-	Breeding Collection CORPOICA	Corpoica_1	Consense_1
435	SCC_77	COLOMBIA	-	Breeding Collection CORPOICA	Corpoica_1	Consense_1
436	SCC_79	COLOMBIA	-	Breeding Collection CORPOICA	Not assigned	Not assigned
437	SCC_8	COLOMBIA	-	Breeding Collection CORPOICA	Corpoica_2	Consense_2
438	SCC_82	COLOMBIA	-	Breeding Collection CORPOICA	Excluded for missing data	Excluded for missing data
439	SCC_83	COLOMBIA	-	Breeding Collection CORPOICA	Corpoica_3	Consense_3
440	SCC_85*	COLOMBIA	-	Breeding Collection CORPOICA	Corpoica_2	Consense_2
441	SCC_86	COLOMBIA	-	Breeding Collection CORPOICA	Corpoica_2	Consense_2
442	SCC_89	COLOMBIA	-	Breeding Collection CORPOICA	Corpoica_2	Consense_2
443	SCC_91	COLOMBIA	-	Breeding Collection CORPOICA	Corpoica_2	Consense_2
444	SM_1*	COLOMBIA	-	Germplasm Bank CORPOICA	Corpoica_3	Consense_3
445	SNSM_M1_1	COLOMBIA	-	Germplasm Bank CORPOICA	Corpoica_2	Consense_2
446	SNSM_M1_2	COLOMBIA	-	Germplasm Bank CORPOICA	Corpoica_2	Consense_2
447	SNSM_M2_1	COLOMBIA	-	Germplasm Bank CORPOICA	Not assigned	Not assigned
448	SNSM_M2_2	COLOMBIA	-	Germplasm Bank CORPOICA	Corpoica_3	Consense_3
449	SNSM_M3_1	COLOMBIA	-	Germplasm Bank CORPOICA	Corpoica_3	Consense_3
450	SNSM_M3_2	COLOMBIA	-	Germplasm Bank CORPOICA	Corpoica_3	Consense_3
451	SNSM_M4_1	COLOMBIA	-	Germplasm Bank CORPOICA	Corpoica_3	Consense_3
452	SNSM_M4_2	COLOMBIA	-	Germplasm Bank CORPOICA	Corpoica_3	Consense_3
453	SNSM_M5_1	COLOMBIA	-	Germplasm Bank CORPOICA	Corpoica_3	Consense_3
454	SNSM_M5_2	COLOMBIA	-	Germplasm Bank CORPOICA	Corpoica_2	Consense_2
455	SOPETRAN_12*	COLOMBIA	-	Germplasm Bank CORPOICA	Corpoica_1	Consense_1
456	SOPETRAN_506	COLOMBIA	-	Germplasm Bank CORPOICA	Corpoica_1	Consense_1
457	SP_M1_1	COLOMBIA	-	Germplasm Bank CORPOICA	Not assigned	Not assigned
458	SP_M1_2	COLOMBIA	-	Germplasm Bank CORPOICA	Not assigned	Consense_1
459	SP_M10_1	COLOMBIA	-	Germplasm Bank CORPOICA	Corpoica_2	Consense_2
460	SP_M11_1	COLOMBIA	-	Germplasm Bank CORPOICA	Corpoica_2	Consense_2
461	SP_M12_1	COLOMBIA	-	Germplasm Bank CORPOICA	Corpoica_2	Consense_2
462	SP_M13_1	COLOMBIA	-	Germplasm Bank CORPOICA	Corpoica_3	Consense_3
463	SP_M14_1	COLOMBIA	-	Germplasm Bank CORPOICA	Corpoica_3	Consense_3
464	SP_M2_1	COLOMBIA	-	Germplasm Bank CORPOICA	Excluded for missing data	Excluded for missing data
465	SP_M3_1	COLOMBIA	-	Germplasm Bank CORPOICA	Corpoica_2	Consense_2
466	SP_M3_2	COLOMBIA	-	Germplasm Bank CORPOICA	Not assigned	Not assigned
467	SP_M4_1	COLOMBIA	-	Germplasm Bank CORPOICA	Corpoica_3	Consense_3
468	SP_M4_2	COLOMBIA	-	Germplasm Bank CORPOICA	Corpoica_3	Consense_2
469	SP_M5_1	COLOMBIA	-	Germplasm Bank CORPOICA	Corpoica_2	Consense_2
470	SP_M5_2	COLOMBIA	-	Germplasm Bank CORPOICA	Corpoica_2	Consense_2
471	SP_M6_1	COLOMBIA	-	Germplasm Bank CORPOICA	Not assigned	Consense_2
472	SP_M6_2	COLOMBIA	-	Germplasm Bank CORPOICA	Not assigned	Consense_2
473	SP_M7_1	COLOMBIA	-	Germplasm Bank CORPOICA	Corpoica_3	Consense_3
474	SP_M7_2	COLOMBIA	-	Germplasm Bank CORPOICA	Excluded for missing data	Excluded for missing data
475	SP_M8_1	COLOMBIA	-	Germplasm Bank CORPOICA	Not assigned	Not assigned
476	SP_M8_2	COLOMBIA	-	Germplasm Bank CORPOICA	Corpoica_1	Consense_1
477	SP_M9_1	COLOMBIA	-	Germplasm Bank CORPOICA	Corpoica_3	Consense_3
478	SPA_10*	COLOMBIA	-	Germplasm Bank CORPOICA	Corpoica_2	Consense_2
479	SPA_11	COLOMBIA	-	Germplasm Bank CORPOICA	Corpoica_2	Consense_2
480	SPA_12*	COLOMBIA	-	Germplasm Bank CORPOICA	Corpoica_2	Consense_2
481	SPA_13*	COLOMBIA	-	Germplasm Bank CORPOICA	Corpoica_1	Consense_1
482	SPA_14	COLOMBIA	-	Germplasm Bank CORPOICA	Corpoica_2	Consense_2
483	SPA_15	COLOMBIA	-	Germplasm Bank CORPOICA	Corpoica_2	Consense_2
484	SPA_16	COLOMBIA	-	Germplasm Bank CORPOICA	Corpoica_2	Consense_2
485	SPA_17	COLOMBIA	-	Germplasm Bank CORPOICA	Corpoica_2	Consense_2
486	SPA_18	COLOMBIA	-	Germplasm Bank CORPOICA	Corpoica_2	Consense_2
487	SPA_19*	COLOMBIA	-	Germplasm Bank CORPOICA	Corpoica_1	Consense_1
488	SPA_2	COLOMBIA	-	Germplasm Bank CORPOICA	Corpoica_2	Consense_2
489	SPA_20	COLOMBIA	-	Germplasm Bank CORPOICA	Corpoica_2	Consense_2
490	SPA_22	COLOMBIA	-	Germplasm Bank CORPOICA	Corpoica_2	Consense_2
491	SPA_3	COLOMBIA	-	Germplasm Bank CORPOICA	Corpoica_2	Consense_2
492	SPA_4	COLOMBIA	-	Germplasm Bank CORPOICA	Corpoica_2	Consense_2
493	SPA_5*	COLOMBIA	-	Germplasm Bank CORPOICA	Corpoica_2	Consense_2
494	SPA_6	COLOMBIA	-	Germplasm Bank CORPOICA	Corpoica_2	Consense_2
495	SPA_7	COLOMBIA	-	Germplasm Bank CORPOICA	Corpoica_2	Consense_2
496	SPA_8	COLOMBIA	-	Germplasm Bank CORPOICA	Corpoica_2	Consense_2
497	SPA_9*	COLOMBIA	-	Germplasm Bank CORPOICA	Corpoica_2	Consense_2
498	SUI_100*	COLOMBIA	-	Germplasm Bank CORPOICA	Corpoica_2	Consense_2
499	SUI_18	COLOMBIA	-	Germplasm Bank CORPOICA	Corpoica_2	Consense_2
500	SUI_19	COLOMBIA	-	Germplasm Bank CORPOICA	Corpoica_2	Consense_2
501	SUI_2*	COLOMBIA	-	Germplasm Bank CORPOICA	Corpoica_1	Consense_1
502	SUI_24	COLOMBIA	-	Germplasm Bank CORPOICA	Corpoica_2	Consense_2
503	SUI_27	COLOMBIA	-	Germplasm Bank CORPOICA	Corpoica_2	Consense_2
504	SUI_33	COLOMBIA	-	Germplasm Bank CORPOICA	Corpoica_2	Consense_2
505	SUI_39*	COLOMBIA	-	Germplasm Bank CORPOICA	Corpoica_2	Consense_2
506	SUI_44	COLOMBIA	-	Germplasm Bank CORPOICA	Not assigned	Consense_1
507	SUI_61*	COLOMBIA	-	Germplasm Bank CORPOICA	Corpoica_2	Consense_2
508	SUI_62	COLOMBIA	-	Germplasm Bank CORPOICA	Corpoica_2	Consense_2
509	SUI_69*	COLOMBIA	-	Germplasm Bank CORPOICA	Corpoica_2	Consense_2
510	SUI_72	COLOMBIA	-	Germplasm Bank CORPOICA	Not assigned	Consense_1
511	SUI_75*	COLOMBIA	-	Germplasm Bank CORPOICA	Corpoica_3	Consense_3
512	SUI_83	COLOMBIA	-	Germplasm Bank CORPOICA	Not assigned	Consense_1
513	SUI_9	COLOMBIA	-	Germplasm Bank CORPOICA	Corpoica_2	Consense_2
514	SUI_96	COLOMBIA	-	Germplasm Bank CORPOICA	Corpoica_2	Consense_2
515	SUI_96_A	COLOMBIA	-	Germplasm Bank CORPOICA	Corpoica_2	Consense_2
516	SUI_99*	COLOMBIA	-	Germplasm Bank CORPOICA	Corpoica_2	Consense_2
517	Theobroma_bicolor	COLOMBIA	-	Germplasm Bank CORPOICA	Excluded for missing data	Excluded for missing data
518	Theobroma_copoazu	COLOMBIA	-	Germplasm Bank CORPOICA	Excluded for missing data	Excluded for missing data
519	Theobroma_copoazu_039	COLOMBIA	-	Germplasm Bank CORPOICA	Excluded for missing data	Consense_3
520	Theobroma_copoazu_045	COLOMBIA	-	Germplasm Bank CORPOICA	Excluded for missing data	Excluded for missing data
521	Theobroma_copoazu_069	COLOMBIA	-	Germplasm Bank CORPOICA	Excluded for missing data	Excluded for missing data
522	Theobroma_copoazu_075	COLOMBIA	-	Germplasm Bank CORPOICA	Excluded for missing data	Excluded for missing data
523	Theobroma_copoazu_137	COLOMBIA	-	Germplasm Bank CORPOICA	Excluded for missing data	Excluded for missing data
524	Theobroma_copoazu_31	COLOMBIA	-	Germplasm Bank CORPOICA	Excluded for missing data	Excluded for missing data
525	Theobroma_copoazu_67	COLOMBIA	-	Germplasm Bank CORPOICA	Excluded for missing data	Excluded for missing data
526	Theobroma_copoazu_75	COLOMBIA	-	Germplasm Bank CORPOICA	Not assigned	Excluded for missing data
527	Theobroma_copoazu_I66	COLOMBIA	-	Germplasm Bank CORPOICA	Excluded for missing data	Excluded for missing data
528	Theobroma_copoazu_SEMILLA_ALARGADA	COLOMBIA	-	Germplasm Bank CORPOICA	Excluded for missing data	Excluded for missing data
529	Theobroma_copoazu_SEMILLA_ELIPTICA	COLOMBIA	-	Germplasm Bank CORPOICA	Excluded for missing data	Excluded for missing data
530	Theobroma_copoazu_SEMILLA_REDONDA	COLOMBIA	-	Germplasm Bank CORPOICA	Excluded for missing data	Excluded for missing data
531	Theobroma_grandiflorum	COLOMBIA	-	Germplasm Bank CORPOICA	Excluded for missing data	Excluded for missing data
532	TO_5*	ECUADOR	-	Germplasm Bank CORPOICA	Corpoica_2	Consense_2
533	TRINIDAD*	TRINIDAD	-	Germplasm Bank CORPOICA	Corpoica_2	Consense_2
534	TSA_141*	TRINIDAD	-	Germplasm Bank CORPOICA	Corpoica_3	Consense_3
535	TSA_634	TRINIDAD	-	Germplasm Bank CORPOICA	Corpoica_2	Consense_2
536	TSA_641	TRINIDAD	-	Germplasm Bank CORPOICA	Corpoica_3	Consense_3
537	TSA_644*	TRINIDAD	-	Germplasm Bank CORPOICA	Corpoica_2	Consense_2
538	TSA_654	TRINIDAD	-	Germplasm Bank CORPOICA	Corpoica_3	Consense_3
539	TSH_1188	TRINIDAD	-	Germplasm Bank CORPOICA	Corpoica_2	Consense_2
540	TSH_516	TRINIDAD	-	Germplasm Bank CORPOICA	Corpoica_3	Consense_3
541	TSH_565*	TRINIDAD	-	Germplasm Bank CORPOICA	Corpoica_3	Consense_3
542	TSH_622	TRINIDAD	-	Germplasm Bank CORPOICA	Corpoica_3	Consense_3
543	TSH_660*	TRINIDAD	-	Germplasm Bank CORPOICA	Corpoica_2	Consense_2
544	TSH_792*	TRINIDAD	-	Germplasm Bank CORPOICA	Corpoica_3	Not assigned
545	TSH_812*	TRINIDAD	-	Germplasm Bank CORPOICA	Corpoica_3	Consense_3
546	TSH_942	TRINIDAD	-	Germplasm Bank CORPOICA	Corpoica_3	Consense_3
547	TUMACO*	COLOMBIA	-	Germplasm Bank CORPOICA	Corpoica_3	Consense_3
548	TUMACO_2*	COLOMBIA	-	Germplasm Bank CORPOICA	Corpoica_3	Consense_3
549	TUMACO_3*	COLOMBIA	-	Germplasm Bank CORPOICA	Corpoica_3	Consense_3
550	TUMACO_5*	COLOMBIA	-	Germplasm Bank CORPOICA	Corpoica_3	Consense_3
551	TUMACO_6*	COLOMBIA	-	Germplasm Bank CORPOICA	Corpoica_3	Consense_1
552	TUMACO_7*	COLOMBIA	-	Germplasm Bank CORPOICA	Corpoica_1	Consense_1
553	UF_12	COSTA RICA	-	Germplasm Bank CORPOICA	Corpoica_1	Consense_1
554	UF_221	COSTA RICA	-	Germplasm Bank CORPOICA	Excluded for missing data	Excluded for missing data
555	UF_273	COSTA RICA	-	Germplasm Bank CORPOICA	Not assigned	Consense_1
556	UF_29*	COSTA RICA	-	Germplasm Bank CORPOICA	Corpoica_2	Consense_2
557	UF_602*	COSTA RICA	-	Germplasm Bank CORPOICA	Corpoica_2	Consense_2
558	UF_613	COSTA RICA	-	Germplasm Bank CORPOICA	Corpoica_3	Not assigned
559	UF_650	COSTA RICA	-	Germplasm Bank/Breeding Collection CORPOICA	Corpoica_1	Consense_1
560	UF_667*	COSTA RICA	-	Germplasm Bank CORPOICA	Corpoica_1	Consense_1
561	UF_676	COSTA RICA	-	Germplasm Bank CORPOICA	Corpoica_1	Consense_1
562	UF_677	COSTA RICA	-	Germplasm Bank CORPOICA	Corpoica_1	Consense_1
563	UF_700*	COSTA RICA	-	Germplasm Bank CORPOICA	Corpoica_2	Consense_2
564	UF_722*	COSTA RICA	-	Germplasm Bank CORPOICA	Corpoica_3	Consense_3
565	VENEZUELA_2	VENEZUELA	-	Germplasm Bank CORPOICA	Corpoica_2	Consense_2
566	Cassipore_1	BRAZIL	AMELONADO	Reference Populations	-	Consense_2
567	Cassipore_12	BRAZIL	AMELONADO	Reference Populations	-	Consense_2
568	Cassipore_14	BRAZIL	AMELONADO	Reference Populations	-	Consense_2
569	Cassipore_15	BRAZIL	AMELONADO	Reference Populations	-	Consense_2
570	Cassipore_17	BRAZIL	AMELONADO	Reference Populations	-	Consense_2
571	Cassipore_4	BRAZIL	AMELONADO	Reference Populations	-	Consense_2
572	Cassipore_5	BRAZIL	AMELONADO	Reference Populations	-	Consense_2
573	Cassipore_6	BRAZIL	AMELONADO	Reference Populations	-	Consense_2
574	Cassipore_9	BRAZIL	AMELONADO	Reference Populations	-	Consense_2
575	ES_03_Amel	BELIZE	AMELONADO	Reference Populations	-	Consense_2
576	Madagas_13	MADAGASCAR	AMELONADO	Reference Populations	-	Consense_2
577	Madagas_16	MADAGASCAR	AMELONADO	Reference Populations	-	Consense_2
578	Madagas_24	MADAGASCAR	AMELONADO	Reference Populations	-	Consense_2
579	PR151_Amel	PR	AMELONADO	Reference Populations	-	Consense_2
580	PR76_Amel	PR	AMELONADO	Reference Populations	-	Consense_2
581	PR8_Amel	PR	AMELONADO	Reference Populations	-	Consense_2
582	REDAMEL_1_27	TRINIDAD	AMELONADO	Reference Populations	-	Consense_2
583	REDAMEL_1_3	TRINIDAD	AMELONADO	Reference Populations	-	Consense_2
584	SC_02_Amel	BELIZE	AMELONADO	Reference Populations	-	Consense_2
585	UFC_01_Amel	BELIZE	AMELONADO	Reference Populations	-	Consense_2
586	UFC_02_Amel	BELIZE	AMELONADO	Reference Populations	-	Consense_2
587	Bol_147_I_1	BOLIVIA	BENI	Reference Populations	-	Consense_3
588	Bol_149_I_3	BOLIVIA	BENI	Reference Populations	-	Consense_3
589	Bol_155_I_9	BOLIVIA	BENI	Reference Populations	-	Consense_3
590	Bol_157_I_11	BOLIVIA	BENI	Reference Populations	-	Consense_3
591	Bol_158_I_12	BOLIVIA	BENI	Reference Populations	-	Consense_3
592	Bol_161_C_2	BOLIVIA	BENI	Reference Populations	-	Consense_3
593	Bol_163_C_4	BOLIVIA	BENI	Reference Populations	-	Consense_3
594	Bol_165_C_6	BOLIVIA	BENI	Reference Populations	-	Consense_3
595	TC_1543	BOLIVIA	BENI	Reference Populations	-	Consense_3
596	TC_1544	BOLIVIA	BENI	Reference Populations	-	Consense_3
597	TC_1545	BOLIVIA	BENI	Reference Populations	-	Consense_3
598	TC_1546	BOLIVIA	BENI	Reference Populations	-	Consense_3
599	TC_1547	BOLIVIA	BENI	Reference Populations	-	Consense_3
600	TC_1548	BOLIVIA	BENI	Reference Populations	-	Consense_3
601	TC_1549	BOLIVIA	BENI	Reference Populations	-	Consense_3
602	TC_1550	BOLIVIA	BENI	Reference Populations	-	Consense_3
603	TC_1551	BOLIVIA	BENI	Reference Populations	-	Consense_3
604	TC_1552	BOLIVIA	BENI	Reference Populations	-	Consense_3
605	TC_1553	BOLIVIA	BENI	Reference Populations	-	Consense_3
606	TC_1554	BOLIVIA	BENI	Reference Populations	-	Consense_3
607	TC_1555	BOLIVIA	BENI	Reference Populations	-	Consense_3
608	TC_1618	BOLIVIA	BENI	Reference Populations	-	Consense_3
609	TC_1619	BOLIVIA	BENI	Reference Populations	-	Consense_3
610	TC_1620	BOLIVIA	BENI	Reference Populations	-	Consense_3
611	BC32	BELIZE	CRIOLLO	Reference Populations	-	Consense_4
612	Francisco_NIC	NIC	CRIOLLO	Reference Populations	-	Consense_4
613	Madagas_11	MADAGASCAR	CRIOLLO	Reference Populations	-	Consense_4
614	Madagas_4	MADAGASCAR	CRIOLLO	Reference Populations	-	Consense_4
615	Madagas_6	MADAGASCAR	CRIOLLO	Reference Populations	-	Consense_4
616	Matagalpa_13	NIC	CRIOLLO	Reference Populations	-	Consense_4
617	Matagalpa_16	NIC	CRIOLLO	Reference Populations	-	Consense_4
618	Matagalpa_20	NIC	CRIOLLO	Reference Populations	-	Consense_4
619	Oscar_NIC	NIC	CRIOLLO	Reference Populations	-	Consense_4
620	PR127	PR	CRIOLLO	Reference Populations	-	Consense_4
621	PR129	PR	CRIOLLO	Reference Populations	-	Consense_4
622	PR139	PR	CRIOLLO	Reference Populations	-	Consense_4
623	PR145	PR	CRIOLLO	Reference Populations	-	Consense_4
624	PR154	PR	CRIOLLO	Reference Populations	-	Consense_4
625	PR155	PR	CRIOLLO	Reference Populations	-	Consense_4
626	PR156	PR	CRIOLLO	Reference Populations	-	Consense_4
627	PR46	PR	CRIOLLO	Reference Populations	-	Consense_4
628	PR71	PR	CRIOLLO	Reference Populations	-	Consense_4
629	Tiburcio_1	NIC	CRIOLLO	Reference Populations	-	Consense_4
630	Tiburcio_2	NIC	CRIOLLO	Reference Populations	-	Consense_4
631	Tiburcio_3	NIC	CRIOLLO	Reference Populations	-	Consense_4
632	Tiburcio_4	NIC	CRIOLLO	Reference Populations	-	Consense_4
633	Tiburcio_5	NIC	CRIOLLO	Reference Populations	-	Consense_4
634	LCT_EEN_163A	ECUADOR	CURARAY	Reference Populations	-	Consense_3
635	LCT_EEN_241	ECUADOR	CURARAY	Reference Populations	-	Consense_3
636	LCT_EEN_302	ECUADOR	CURARAY	Reference Populations	-	Consense_3
637	LCT_EEN_376	ECUADOR	CURARAY	Reference Populations	-	Consense_3
638	LCT_EEN_386	ECUADOR	CURARAY	Reference Populations	-	Not assigned
639	LCT_EEN_389	ECUADOR	CURARAY	Reference Populations	-	Not assigned
640	LCT_EEN_390	ECUADOR	CURARAY	Reference Populations	-	Not assigned
641	LCT_EEN_395	ECUADOR	CURARAY	Reference Populations	-	Consense_3
642	LCT_EEN_401	ECUADOR	CURARAY	Reference Populations	-	Consense_3
643	LCT_EEN_427	ECUADOR	CURARAY	Reference Populations	-	Consense_3
644	LCT_EEN_429	ECUADOR	CURARAY	Reference Populations	-	Consense_3
645	LCT_EEN_432	ECUADOR	CURARAY	Reference Populations	-	Consense_3
646	LCT_EEN_434	ECUADOR	CURARAY	Reference Populations	-	Consense_3
647	NAPO_2	ECUADOR	CURARAY	Reference Populations	-	Consense_3
648	NAPO_23	ECUADOR	CURARAY	Reference Populations	-	Consense_3
649	NAPO_24	ECUADOR	CURARAY	Reference Populations	-	Consense_3
650	NAPO_25	ECUADOR	CURARAY	Reference Populations	-	Consense_3
651	NAPO_27	ECUADOR	CURARAY	Reference Populations	-	Consense_3
652	NAPO_29	ECUADOR	CURARAY	Reference Populations	-	Not assigned
653	NAPO_3	ECUADOR	CURARAY	Reference Populations	-	Consense_3
654	NAPO_30	ECUADOR	CURARAY	Reference Populations	-	Not assigned
655	NAPO_41	ECUADOR	CURARAY	Reference Populations	-	Consense_3
656	ELP_22_A	French Guiana	French Guian	Reference Populations	-	Consense_2
657	ELP_25_A	French Guiana	French Guian	Reference Populations	-	Consense_2
658	ELP_30_D	French Guiana	French Guian	Reference Populations	-	Consense_2
659	ELP_32_A	French Guiana	French Guian	Reference Populations	-	Consense_2
660	ELP_35_A	French Guiana	French Guian	Reference Populations	-	Consense_2
661	ELP_37_A	French Guiana	French Guian	Reference Populations	-	Consense_2
662	ELP_40_B	French Guiana	French Guian	Reference Populations	-	Consense_2
663	ELP20_S1	French Guiana	French Guian	Reference Populations	-	Consense_2
664	GU_100_4	French Guiana	French Guian	Reference Populations	-	Consense_2
665	GU_101_A	French Guiana	French Guian	Reference Populations	-	Consense_2
666	GU_102_A	French Guiana	French Guian	Reference Populations	-	Consense_2
667	GU_180_3	French Guiana	French Guian	Reference Populations	-	Consense_2
668	GU_182_A	French Guiana	French Guian	Reference Populations	-	Consense_2
669	GU_186_A	French Guiana	French Guian	Reference Populations	-	Consense_2
670	GU_189_6	French Guiana	French Guian	Reference Populations	-	Consense_2
671	GU_228_4	French Guiana	French Guian	Reference Populations	-	Consense_2
672	GU_295_1	French Guiana	French Guian	Reference Populations	-	Consense_2
673	KER_1_P	French Guiana	French Guian	Reference Populations	-	Consense_2
674	KER_2_D	French Guiana	French Guian	Reference Populations	-	Consense_2
675	KER_9	French Guiana	French Guian	Reference Populations	-	Consense_2
676	OYA2_B	French Guiana	French Guian	Reference Populations	-	Consense_2
677	PINA	French Guiana	French Guian	Reference Populations	-	Consense_2
678	YAL_3	French Guiana	French Guian	Reference Populations	-	Consense_2
679	YAL_5_A	French Guiana	French Guian	Reference Populations	-	Consense_2
680	YAL_6_S1	French Guiana	French Guian	Reference Populations	-	Consense_2
681	Huallaga_10	PERU	IQUITOS	Reference Populations	-	Consense_2
682	Huallaga_15	PERU	IQUITOS	Reference Populations	-	Consense_2
683	Huallaga_2	PERU	IQUITOS	Reference Populations	-	Consense_2
684	Huallaga_26	PERU	IQUITOS	Reference Populations	-	Consense_2
685	Huallaga_30	PERU	IQUITOS	Reference Populations	-	Consense_2
686	Huallaga_34	PERU	IQUITOS	Reference Populations	-	Consense_2
687	Huallaga_37	PERU	IQUITOS	Reference Populations	-	Consense_2
688	IMC_10_FP612	PERU	IQUITOS	Reference Populations	-	Consense_2
689	IMC_103_FP181	PERU	IQUITOS	Reference Populations	-	Consense_2
690	IMC_105_FP275	PERU	IQUITOS	Reference Populations	-	Not assigned
691	IMC_14_FP170	PERU	IQUITOS	Reference Populations	-	Consense_2
692	IMC_20_FP634	PERU	IQUITOS	Reference Populations	-	Consense_2
693	IMC_31_FP575	PERU	IQUITOS	Reference Populations	-	Consense_2
694	IMC_33_FP557	PERU	IQUITOS	Reference Populations	-	Consense_2
695	IMC_38_FP1055	PERU	IQUITOS	Reference Populations	-	Consense_2
696	IMC_50_FP301	PERU	IQUITOS	Reference Populations	-	Consense_2
697	IMC_55_FP1125	PERU	IQUITOS	Reference Populations	-	Consense_2
698	IMC_58_FP276	PERU	IQUITOS	Reference Populations	-	Consense_2
699	IMC_6_FP1068	PERU	IQUITOS	Reference Populations	-	Consense_2
700	IMC_71_FP1405	PERU	IQUITOS	Reference Populations	-	Consense_2
701	IMC_77_FP1052	PERU	IQUITOS	Reference Populations	-	Consense_2
702	IMC_78_FP157	PERU	IQUITOS	Reference Populations	-	Consense_2
703	IMC_87_FP574	PERU	IQUITOS	Reference Populations	-	Consense_2
704	IMC_94_FP123	PERU	IQUITOS	Reference Populations	-	Consense_2
705	IMC_96_FP1908	PERU	IQUITOS	Reference Populations	-	Consense_2
706	Gloria_1	ECUADOR	NACIONAL	Reference Populations	-	Consense_3
707	Gloria_12	ECUADOR	NACIONAL	Reference Populations	-	Consense_3
708	Gloria_13	ECUADOR	NACIONAL	Reference Populations	-	Consense_3
709	Gloria_2	ECUADOR	NACIONAL	Reference Populations	-	Consense_3
710	Gloria_22	ECUADOR	NACIONAL	Reference Populations	-	Consense_3
711	Gloria_7	ECUADOR	NACIONAL	Reference Populations	-	Consense_3
712	Gloria_9	ECUADOR	NACIONAL	Reference Populations	-	Consense_3
713	Las_Brisas_14	ECUADOR	NACIONAL	Reference Populations	-	Consense_3
714	Las_Brisas_16	ECUADOR	NACIONAL	Reference Populations	-	Consense_3
715	Las_Brisas_30	ECUADOR	NACIONAL	Reference Populations	-	Consense_3
716	Las_Brisas_7	ECUADOR	NACIONAL	Reference Populations	-	Consense_3
717	Piura_221	PERU	NACIONAL	Reference Populations	-	Consense_3
718	Piura_229	PERU	NACIONAL	Reference Populations	-	Consense_3
719	Piura_244	PERU	NACIONAL	Reference Populations	-	Consense_3
720	NA_13_FP2913	PERU	NANAY	Reference Populations	-	Consense_2
721	NA_149_FP1173	PERU	NANAY	Reference Populations	-	Consense_2
722	NA_286_FP660	PERU	NANAY	Reference Populations	-	Consense_2
723	NA_33_FP1669	PERU	NANAY	Reference Populations	-	Consense_2
724	NA_34_FP2497	PERU	NANAY	Reference Populations	-	Consense_2
725	NA_399_FP39	PERU	NANAY	Reference Populations	-	Consense_2
726	NA_670_FP736	PERU	NANAY	Reference Populations	-	Consense_2
727	NA_7_10_FP96	PERU	NANAY	Reference Populations	-	Consense_2
728	NA_70_FP218	PERU	NANAY	Reference Populations	-	Consense_2
729	NA_702_FP819	PERU	NANAY	Reference Populations	-	Consense_2
730	NA_756_FP751	PERU	NANAY	Reference Populations	-	Consense_2
731	NA_79_FP385	PERU	NANAY	Reference Populations	-	Consense_2
732	NA_807_FP198	PERU	NANAY	Reference Populations	-	Consense_2
733	NA_824_FP22	PERU	NANAY	Reference Populations	-	Consense_2
734	NA_916_FP2365	PERU	NANAY	Reference Populations	-	Consense_2
735	POUND_1_B_FP518	PERU	NANAY	Reference Populations	-	Consense_2
736	POUND_2_A_FP535	PERU	NANAY	Reference Populations	-	Consense_2
737	Pound_25_A_FP519	PERU	NANAY	Reference Populations	-	Consense_2
738	Pound_26_C_FP531	PERU	NANAY	Reference Populations	-	Consense_2
739	Pound_32_A_FP536	PERU	NANAY	Reference Populations	-	Consense_2
740	POUND_8_C_FP2419	PERU	NANAY	Reference Populations	-	Consense_2
741	PA_107_FP1168	PERU	PARINARI	Reference Populations	-	Consense_2
742	PA_12_FP1106	PERU	PARINARI	Reference Populations	-	Consense_2
743	PA_120_FP627	PERU	PARINARI	Reference Populations	-	Consense_2
744	PA_121_FP636	PERU	PARINARI	Reference Populations	-	Consense_2
745	PA_124_FP758	PERU	PARINARI	Reference Populations	-	Consense_2
746	PA_126_FP331	PERU	PARINARI	Reference Populations	-	Consense_2
747	PA_13_FP821	PERU	PARINARI	Reference Populations	-	Consense_2
748	PA_137_FP742	PERU	PARINARI	Reference Populations	-	Consense_2
749	PA_149_FP781	PERU	PARINARI	Reference Populations	-	Consense_2
750	PA_150_FP144	PERU	PARINARI	Reference Populations	-	Consense_2
751	PA_151_FP114	PERU	PARINARI	Reference Populations	-	Consense_2
752	PA_156_FP1396	PERU	PARINARI	Reference Populations	-	Consense_2
753	PA_169_FP118	PERU	PARINARI	Reference Populations	-	Consense_2
754	PA_191_FP777	PERU	PARINARI	Reference Populations	-	Consense_2
755	PA_194_FP9	PERU	PARINARI	Reference Populations	-	Consense_2
756	PA_195_FP628	PERU	PARINARI	Reference Populations	-	Consense_2
757	PA_2_FP1114	PERU	PARINARI	Reference Populations	-	Consense_2
758	PA_218_FP113	PERU	PARINARI	Reference Populations	-	Consense_2
759	PA_279_FP625	PERU	PARINARI	Reference Populations	-	Consense_2
760	PA_289_FP559	PERU	PARINARI	Reference Populations	-	Consense_2
761	PA_299_FP652	PERU	PARINARI	Reference Populations	-	Consense_2
762	PA_30_FP2746	PERU	PARINARI	Reference Populations	-	Consense_2
763	PA_300_FP771	PERU	PARINARI	Reference Populations	-	Consense_2
764	PA_303_FP185	PERU	PARINARI	Reference Populations	-	Consense_2
765	PA_39_FP647	PERU	PARINARI	Reference Populations	-	Consense_2
766	PA_46_FP632	PERU	PARINARI	Reference Populations	-	Consense_2
767	Purus_1	BRAZIL	PURUS	Reference Populations	-	Consense_3
768	Purus_10	BRAZIL	PURUS	Reference Populations	-	Consense_3
769	Purus_11	BRAZIL	PURUS	Reference Populations	-	Consense_3
770	Purus_13	BRAZIL	PURUS	Reference Populations	-	Consense_3
771	Purus_14	BRAZIL	PURUS	Reference Populations	-	Consense_3
772	Purus_15	BRAZIL	PURUS	Reference Populations	-	Consense_3
773	Purus_16	BRAZIL	PURUS	Reference Populations	-	Consense_3
774	Purus_17	BRAZIL	PURUS	Reference Populations	-	Consense_3
775	Purus_18	BRAZIL	PURUS	Reference Populations	-	Consense_3
776	Purus_2	BRAZIL	PURUS	Reference Populations	-	Consense_3
777	Purus_22	BRAZIL	PURUS	Reference Populations	-	Consense_3
778	Purus_23	BRAZIL	PURUS	Reference Populations	-	Consense_3
779	Purus_24	BRAZIL	PURUS	Reference Populations	-	Consense_3
780	TC2517	BRAZIL	PURUS	Reference Populations	-	Consense_3
781	TC2519	BRAZIL	PURUS	Reference Populations	-	Consense_3
782	TC2523	BRAZIL	PURUS	Reference Populations	-	Consense_3
783	TC2524	BRAZIL	PURUS	Reference Populations	-	Consense_3
784	TC2525	BRAZIL	PURUS	Reference Populations	-	Consense_3
785	TC2527	BRAZIL	PURUS	Reference Populations	-	Consense_3
786	TC2550	BRAZIL	PURUS	Reference Populations	-	Consense_3
787	TC2554	BRAZIL	PURUS	Reference Populations	-	Consense_3
788	TC2555	BRAZIL	PURUS	Reference Populations	-	Consense_3
789	TC2558	BRAZIL	PURUS	Reference Populations	-	Consense_3
790	TC2564	BRAZIL	PURUS	Reference Populations	-	Consense_3
791	TC2567	BRAZIL	PURUS	Reference Populations	-	Consense_3
792	SCA_24_FP174	PERU	CONTAMANA	Reference Populations	-	Consense_3
793	TAM_10	PERU	CONTAMANA	Reference Populations	-	Consense_3
794	TAM_12	PERU	CONTAMANA	Reference Populations	-	Consense_3
795	TAM_15	PERU	CONTAMANA	Reference Populations	-	Consense_3
796	TAM_2	PERU	CONTAMANA	Reference Populations	-	Consense_3
797	TAM_3	PERU	CONTAMANA	Reference Populations	-	Consense_3
798	TAM_4	PERU	CONTAMANA	Reference Populations	-	Consense_3
799	TAM_6	PERU	CONTAMANA	Reference Populations	-	Consense_3
800	TAM_7	PERU	CONTAMANA	Reference Populations	-	Consense_3
801	TAM_B1401	PERU	CONTAMANA	Reference Populations	-	Consense_3
802	Ucayali_11	PERU	CONTAMANA	Reference Populations	-	Consense_3
803	Ucayali_15	PERU	CONTAMANA	Reference Populations	-	Consense_3
804	Ucayali_19	PERU	CONTAMANA	Reference Populations	-	Consense_3
805	Ucayali_20	PERU	CONTAMANA	Reference Populations	-	Consense_3
806	Ucayali_24	PERU	CONTAMANA	Reference Populations	-	Consense_3
807	Ucayali_28	PERU	CONTAMANA	Reference Populations	-	Consense_3
808	Ucayali_31	PERU	CONTAMANA	Reference Populations	-	Consense_3
809	Ucayali_35	PERU	CONTAMANA	Reference Populations	-	Consense_3
810	Ucayali_36	PERU	CONTAMANA	Reference Populations	-	Consense_3
811	Ucayali_37	PERU	CONTAMANA	Reference Populations	-	Consense_3
812	Ucayali_38	PERU	CONTAMANA	Reference Populations	-	Consense_3
813	Ucayali_39	PERU	CONTAMANA	Reference Populations	-	Consense_3
814	Ucayali_4	PERU	CONTAMANA	Reference Populations	-	Consense_3
815	Ucayali_41	PERU	CONTAMANA	Reference Populations	-	Consense_3
816	Ucayali_5	PERU	CONTAMANA	Reference Populations	-	Consense_3
817	Ucayali_6	PERU	CONTAMANA	Reference Populations	-	Consense_3
*Sample selected for core collection and Genotyping By Sequencing (GBS) analysis; FTA (Fedecacao Tame); GS (Selección Granada); ICA (Instituto Colombiano Agropecuario); ICS (Imperial College Selection); IMC (Iquitos Marañon Collection); MON (Monsalve o Moncayo); NA/NANAY (Nanay); P (Pound); PA (Parinari); R (Rosario); RO (Roberto-Orlando); SC (Selección Colombia); SCA (Scavina); SCC (Selección Co…
