# Supplementary material for: Colombia a Source of Cacao Genetic Diversity As Revealed by the Population Structure Analysis of Germplasm Bank of Theobroma cacao L
Source: Front Plant Sci. 2017 Nov 21;8:1994. doi: 10.3389/fpls.2017.01994 (PMC5702303; doi:10.3389/fpls.2017.01994)
Supplement: Supplementary file 2 [file Table_2.xls]

## Sheet: Table_S2
Table S2. Flanking sequence of target SNPs.
SNP Name	Sequence
TcSNP1175	TAAGGCTACATTCGTGGTGTTTGTCACGGACGGATATGGGTACGCTCAAATGGCTTGCCC[T/G]CATCTCTCCAGACAGAGCCAGGGATCCCAAAGTGGAAGGCAAGACAGAAGAGAACAAGAA
TcSNP1194	TATCTTAATGGTCAAAGCCTCTCTTTTCTTGTTACAACCAGTGATGGCCGCAGTGTTGTC[T/G]CTTACAATGTTGCTCCAGCCGGTTGGTCCTTTGGACAGACTTACGCTGGAGGGCAGTTTA
TcSNP122	AGATCAAAGAAGCTCCCAAACGTGAGGATGAGAAACAACAGTGAAGTCACTAATCCTCGT[T/C]GTAGTATTTTACTTCTCTGGTTGTTTTTGTATGGAGAAGTTGCTTCGTCCCMCAATCGCT
TcSNP1383	GCATTCAGAAGGGTCCAGTTCGTGGCATTTCACTCAAGCTACAAGAAGAAGAGCGTGAGC[A/G]TCGCATGGACTTTGTTCCTGACGAGTCAGCTATTAACACTGATGAAATCAAGGTTGACAA
TcSNP1392	GGATGACATGCCAAAGCCTGGTCAGCCTGGTCAAGCTCCTCGTGCCGGTGCTGGAAATCC[T/C]GCACGTCCTTAAGGCCTTCAAAGCTTCAGACGAGTTTCTATATTTTGTTATGCTCTAGAA
TcSNP1439	AAGATTACAACAATAGGACCCCACGCAGCTATTAACAAACTTACCAACCCAAACCTGCAA[T/C]ACTTTTGCTTATTCTCCCCAAAACCTACATAGCAAATGGACCTACCTATA
TcSNP160	TGTGGTGAAGCGTGAAGATCTTTGGATCACCTCCAAACTCTGGAACACTAATCATGCACC[A/T]GAAGATGTACAAGAGGCATTGAATTCTACATTGGAAGACTTACATCTGAACTATCTAGAT
TcSNP17	CAACTCTAATAACAGTGTTTCAAGAGAAAACCCTGAAGACCCAGATCAAGAATCACCCCA[A/G]GAAACAACTTCCCAACGTGAAAGAATAATCCTTATAAATCCATTCACTCAAGGCATGGTG
TcSNP172	TCTATCATAAGGTCTTTTTTCAGGTGACTCTTCTTTGGATGGACATTTGTCTTTTGTTAG[A/G]TGCTTTGATTTTGATCTTTATTAGTAGGTTTTACAATCTACTTGTGGATCAAACTCCAAA
TcSNP19	GAAGAGAAAAAGATGAAGAAGAAGATTGCTCTCGAAACTCCAGAAACCGAGAAGAAGATG[A/C]AGAAGCTGAAGGAGCCGAGGCTAAAAGAGGAGGACAATGATTCGGAGTTGAAGAAGAGTA
TcSNP205	TACATTCTGCACACCCTGAGGCGATAGGCTCACAAGCTATTGACCTTCAATTCTCCATTT[A/G]TTCTTGGAGGGAAATGCGTCATATTAAATAAGACATCTTACCAACAGCAGTTGAATAAGA
TcSNP23	AGGTTGTGGGTGCAAGGAAAGATGAATTGCAACAGAAAATAACCTCGCATTCTAGCATGC[T/C]TGCTTGATGCAGAGAAGCATGAATCAAGGTTTAGTTGTACTCCTTGAAGTCTGATTTCTG
TcSNP269	AACAAAAGAAATCAAACTGTTCCATTTCAAAAGGAATAGAGAATAAGATAAACTACGATT[A/G]GGAAAGAACAAAACCTAAATATATGATAGCCCAAAATTCCTGACCACTTTGCATATTTAT
TcSNP277	CAGCCGTGATGAATACACAAAGGAGAGATTGGAGGCCATAAATGATGAGTTCAAGCTGTA[T/C]CGTTGCCATACGATATTGAACTGTGCTCGTGCTTGCCCTAAGGGCCTGAACCCAGGAAAG
TcSNP28	CGGTGTACAAGGCATTATGGAGGGAGGCCAAAGAGTGTATTTATGTTGAACCAGATGAGG[T/G]TGAGCATGGCAAAGGTGTGTTCTGGTATAGGAATAAGCTTTAAATTTGCATGTAGGAAAG
TcSNP316	CAAGAGTCGGTTCAAGAAATCGTACGGGTCGCAGGAGGAGCACGATTACAGGTTCAAGGT[A/T]TTTCAGGATAACTTGAGACGTGCGGCGCGTCATCAGAAGCTTGACCCGTCTGCGAGTCAC
TcSNP389	CTGTTGCAACAAGATGGATGCCACAACCCCCAAATACTCAAAGGCAAGGTATGATGAAAT[T/C]GTGAAGGAAGTTTCTTCATACTTGAAGAAGGTTGGATACAACCCTGACAAGATTCCCTTT
TcSNP395	CTCTCTTTCTCTCTCACTTTTGCTGTCATTAACATAATCATTTCTGCATTTGTGAAAGCT[T/C]ATAATTTAATCTCTACCAATGGCTGACCGTGACCGCCCTCACCAGATTCAGGTTCACCAA
TcSNP413	CGCAGTTTTCTCAGTTTCGGGCAATGATTCTAGTTATATCATGAAACTAAGTTCTTAGGT[T/C]GTTATTATGAGCCTATGCATACAGCATACGTAATGCGGAACTGTAGTTGATACTTTATGT
TcSNP418	CAATTCCCTTTCCGGAAAAATCCCACAACAGATAGGGAATCTCCAGAAGCTCACTGTCTT[A/G]AACCTCGCAGACAATAAGCTAAGTGGAGAGATCCCAAGCTCCTTAGTTCAACTCTCCAGT
TcSNP42	TTCTTGGAGTCAAACCAACACCCAAGAAGGAACTTCTGGGTATTCCTGTTATAACACATG[A/G]CAAATCCTTAAAGGTGCCAACTAAGTTCGATGCTAGAACAGCTTGGCCACAATGTAGCAC
TcSNP427	AGCATGGCACTCAGCTGGAACTTTCGATGTTAAGACCAGGACCGGAGGTCCATTCGGAAC[T/G]ATGAAGCAGCCTGCTGAGCTGGCACATGGTGCTAACAACGGTCTCGATATTGCTGTTAGG
TcSNP437	CGTAAACAAGCAGCTTTCGCTCACGGGCTTCAAGACAAGGCTCACGGTATCATCCCCATC[A/T]CAGTTATCTGGCTCGTGCCACAGTACGCCCTCCATGGAATAGCTGAAGCTTTCATGTCGA
TcSNP497	AATCTTTGTCAAGACCCTGACCGGCAAAACCATAACCTTGGAAGTTGAAAGCTCCGACAC[T/C]ATCGACAACGTGAAGGCCAAGATCCAGGACAAAGAAGGAATTCCCCCGGACCAACAAAGG
TcSNP510	GCTCGGTTTACCAGTGGCGGCAACGGTGAACTGTGCGGACAACACGGGAGCCAAGAACCT[C/G]TACATCATTTCAGTGAAAGGAATCAAAGGGCGTCTCAACAGGCTACCATCGGCTTGCGTC
TcSNP521	GATTCTGTGAACTATAGCACCAAGGAAAAGAAGGCCAACCTTAAAGAAAATCCTTTAATA[A/C]ATACTACTGACTGGTATATGTATCAGAAACAAAAAAAGAAATAGTAGAAATTCCAATGGC
TcSNP524	CTTGGAACCGTTCAAAGGATCATCTTGGGGAGTGTGAGCAACTACGTTATGACACATGCT[T/C]CTTGCCCTGTTACCATCGTTAAGGAATCAAGCTCCATGAAGCACTGATAAGTTCATATAT
TcSNP546	ACAACATTGCGCTCAAGGGTCTTGCCAAGTTCTTCAAGGAATCGAGCTTAGAAGAGAGAG[A/G]GCATGCTGAGAAACTGATGAAATACCAGAACAAACGAGGTGGAAAAGTGAAGCTGCAGTC
TcSNP547	AGAGCCTTTCGCTTCCTCATCTTTCTCTCTGCGACTGCGTTTCAGTGTTGGACTGAGTTG[A/G]AAGGAGGATGGCGGTTCGTAGGGACAAAGGGCAGTCAATCCGCGGATCTCGAATTGCTAT
TcSNP561	GCCAATTGTCCCTGTCAGGACAAAGAAGGCATATGAAACAATTACCATGTACCCAAAGTA[A/G]AGGATGCCTGAAACCAGCTTTGTGATCTCCAACTTGGTAAAGAAGTAGAAAACTGAGTAC
TcSNP563	CATGCTCTTCAGGAGGCCTCTCAACTATCAGCAGCAACAGGAGAATCAGGCCCAGCAAGC[T/C]ATGCTTGCTAAGTAATTAATATTAGTGTTCATTAATCAGTATCCAGAAAATGGATGAAAA
TcSNP588	ATCTCGATCTGATCTGTTTCTGGGAGGAGGATATGAAGAAGTTGACGGCGACGAGGATTT[A/C]AAGGCGGAGTTCTTATGTCCGTTTTGCGCTGAGGATTTCGACATTGTTGGGCTTTGTTGC
TcSNP595	TAGGCATGTATACTATATTAATTGAATTTAGAAACTACGTGTGCCATGATTAAATGTAAT[A/G]TATGCAAGCCTAGATGTGGCTCTGAGGTAGGGCATGGCTTGTTGTTATACGGATATATGT
TcSNP60	AACATCAACCAAAAAGCTTTTTATTGGAGGTCTTTCGTACGGAACTGATGATCAGACTCT[T/C]AAGGAAGCATTTTCCGGATTTGGGGATGTCACTGAAGCAAGGATTATCATTGATAGAGAC
TcSNP606	ATGTGTACAAGTTCACATGTTGAGTGAAAACTAGAATTTCTGTGTGTTAAGCTTGTGCCT[A/G]CATAAAAAGGATAATTGTACAAAATGTTAAAAAGAATAATTTGTGCTTTGCAACGTTTAA
TcSNP632	CAACCGTGAGAACTACATCAATGAGCTAATTAGGAGAATGAATTAAACTTGGCCTTGTTT[T/G]TTAATTTAGTAGTTGAGGTATTTTGGCTTATTTGAAAGGTTCTGATCKTAATTTCTTCCG
TcSNP653	AAATGGTTTATACTAGTACAACAGTAACAAGAAAAGAGAAAATATAACATTAAAAATGAA[A/G]TTTCAAAAACAATTAAGGAAAAAAAGGGATATCCGACCTGAAGCACACACCCTCAGAAAC
TcSNP674	GGAGGTTGAAGAGGAAGAGAAGAAAGATGAGACAAAGATCTAAGTAGTCTTCTTTAGAGC[T/C]AGTAATTGAGTCTTCTGTCTTTTAGATTTCAGTTGTTTTATGGGAACCTTTTTGTTAAAG
TcSNP689	CATATTTGTGTTTGGCAGTGGGGTTAGCCTTAGTCGTTTGGTCGGTCTCGAATGGTGATG[A/G]GGTTGCCGCTGCTGACCGAATGGTGGGGAGAAGTTCCAATTCGTTTCAGCAGATGAGAAG
TcSNP709	GGCATTTGCAGATGAAGTTGGCATACCTTTTATGGAAACCAGTGCAAAAGATGCCACAAA[T/C]GTGGAACAGGCTTTCATGGCCATGGCTGCTTCCATCAAGGATAGAATGGCAAGCCAACCA
TcSNP731	ATTTACAAGGCTAAGGTGAAGAAGAATGGCACACTAGTTGCATTTGGGGAAAGGTT[A/G]CTAGACCATGGTAACAGTGGCGTTATGTGCTAAGTAAGTAACCTCCCCTA
TcSNP751	AGCATTTCACCATGGCCATTTTCTTGCTTCCTTGCTTGCTTAAGCAGCTTGAGGGGTTCC[T/G]TTCGTCTGTGGATGCAACTGGAGTTCCAAGTCATCTTTCCCGTCTTTCTCCCTAGCCTTT
TcSNP791	AGTTGAGTTCAATCTTTGTTTCAGAATGGCAGACGAGTTGGTTTTGTTGGATTTCTGGCC[A/T]AGTCCATTTGGGATGAGAGTGAGGATTGCTTTGGCTGAGAAAGGGATAAAACATGAGTAC
TcSNP894	TCTGCCTCTCCACGTTCCCTTCGCTCCTTTCTCCCGCTCCGAAAAGCTTGGCCGAATCGC[C/G]GACTTCACCCGCTCTTTCCCTTCCTCGAACGCCAACCCATCCAACCGGCCTTCCTCTGCA
TcSNP915	TAAGGATCCTGAAGGTCTTCGCATATTTTACTATCTGGTTCAGGACTTGAAGTGCTTCGT[A/G]TTCTCTCTCATCTCACTCCACTTCAAGATAAAGCCTATTTAAAGAATGATAATCGTCTGC
TcSNP944	TGACATGCCCCCACTGGAGGATGCTGATGCAGAGGCCGAGGGCAGCAAGATGGAGGAAGT[T/C]GACTAAGCCTGACATRTTTTAATGTTTGAACTTTATCTTTATGTAGTAGTCTCATTTTAA
TcSNP996	AGGCCGGCTCGAGAACCGGCTGTCGCTCGAGTCCGACATAGCCTCCGTGAAACCAACCCA[T/C]GTCTTCAATGCCGCTGGAGTCACCGGGCGTCCAAACGTCGACTGGTGCGAATCCCATAAG
TcSNP999	ACTGGGAGTAAACAAAGCAAAACCAAATTTATTGGAGTAAATTATGGGCAAGTGGC[T/C]GACAACCTACCGACCGGCAGCCACTGCAAAGCTCAGCACTAACAAAAG
TcSNP25	TTTATGTTACTAGTTTTTGTTGGGTGGTTGTCTGTTTCTTGTTTGCATTATTTTGTGGAC[C/G]GGACCTTAGTATATCCTGCTTGTTTGCTCTGTTTTTTGTTCAGTAGTCTGGGTTGTTAGT
TcSNP32	TTCCACTTTTGTCAATATAGATCAGTCATGGATGATATTGTGCAAAAATAATACCATAGT[A/T]CTAAGAAATCATGCACATTTTTGTAAATAGGAAGAATCTGCCATGGTAATGTTGTGTTGA
TcSNP1060	CAGTTCTTGATTTTGAGATTGAAGTCCTAACCTTGCACTGAGTACTTGGCACTTGGTAAC[T/C]GTTGGAAGAATATGTAGCCTGAATAAGTCACGTGCCATGAACATATATGGATATTATCGG
TcSNP139	AAATCTAATACTAGTAACATTCTAGACCGATATTTATGTCTAGGGAGAAAGACATYTTGA[T/G]TTTGGCTTGGTGGTTCATGTTGATTTTTCTGTTGATACCAAATCAATCAGACCATCGATG
TcSNP144	ACCGACACAGGATTCACCGTGAATGGGGTCAACTATGAAGGCAGCTTGCTATGTGTGGGA[A/C]ATTTGCTCACTTCTTGGGTTCCCAATAAGTTTTCTCAAATTACTCCCGACAGCTTATCTA
TcSNP150	ATACCCTTCGACGACTACTGCTGACTTGGGAACACCCACCAGCGTTTTGCCGGCAACATC[T/G]GGTGACTGGTCTGATTTTTCCTCTAATTTTTATCTAGAACTTTGTCAAGCGTTTAAAATA
TcSNP151	TGAAGCTGGAGGGATTGTGGAGAGTGTTGGTGAGGGTGTGACTGATCTCCAACCAGGTGA[T/C]CATGTTCTCCCCATCTTTACTGGAGAATGCAAGGAGTGTCGCCACTGCTTGTCAGAAGAA
TcSNP1062	ATGCAAGAGGGAACTCTGGAGAGTTCAGTATGCTCTAAGCCGCATTCGAAATGCTGCAAG[A/G]GACCTTCTGACCCTTGATGAGAAGAACCCACGTCGGATCTTTGAGGGTGAGGCTCTTCTT
TcSNP193	GCATAGAAATTCTACGACAGCTCCCTCAATTTTCCTTGTTATCAAAGTTTCCTGTTTAAT[A/C]TCGTTTTCCATTCCTGAAAATGTCTCTGATTCCAAGCTTCTTTGGCAGCCGCCGCAGCAA
TcSNP226	AAGCCCAAGGCCCAAGAGCTACGCGATCCGAAGGCAGTGAACCAGGCGCTGAGGTCGGGG[C/G]CACCGGTCCAGACTATCAAGAAATTCGATGCTGGTTCGAACAAGAAAACCGAGGGGCCGG
TcSNP230	CAGCAGAGGCCGAAGACAAAGAAGGGGAGAGGATGTGATCCATCCCCTCAAGGTTTCTTT[A/G]GAAGATCTCTACAACGGAACATCCAAAAAGCTTTCTCTTTCACGCAACATAATTTGCTTC
TcSNP242	AGCAATCTTCCTCCGCCAAACAAGCCATCAATCAAACCCTCGTTCCTCTGTCTTCGCCTT[T/C]CTCTTCGTTGCCGTCATCGTCATCGATCTCATCATCTCCATTTTCGGGTTCCTTGCCAAT
TcSNP1075	TTTCATGGCAGCTCATGCACTTATAATTTATGATTGCAACTCCCAACTGATACATAAATG[A/T]GTAGTAGGCCTGTATAGATGAATTACTCTCGAAACAAAGCATCTTCGAGAGTGTCCATGT
TcSNP309	ATTCACTCGAGTAAGAAAAAAATTTACATTTTAAGTACAAGAAATTTCCCAAGATGCCTC[T/C]CTTCCACAAACAATATTCAGTCTAAAGCACACCGTCTTCCGTACCATCCCAGTGTTCGTT
TcSNP1144	GGTTCGGACTTTGTGGATCGGAGATTTGCAGTATTATATGGATGAGAATTATCTCTTGGG[T/C]TGTTTTGCCCAAACTGGAGAGGTTGTTTCAGTGAAAGTTATCCGTAACAAGCAAACAGGC
TcSNP372	GGAAATTCTGAAGATTGTGAAGGAGAACTTCGATTTCAGACCTGGAATGATTTCTATCAA[A/T]CTTGATCTTAAGAGGGGTGGCAATGGCAGGTTTTTGAAGACTGCTGCCTATGGGCATTTT
TcSNP429	TGGATGGATTATAAAGGTTGAGATGAATGACGCCGGGGAGTTGAAGAACTTGATGGGCTC[A/G]GAAGAATACTCCAAGTTCTGTGAGGAAGAAGATTCAAAGCACTGACCAGATGCCCTGGCC
TcSNP1165	GATCAATTGCTTAAACATATTTGCATAGCATTATAGATATTTTCAAAACCATGATGGAGG[T/C]TGCCAAGGTTTTCCTAGCTCTTACTTGTCTCATGGCCTTAGCCTTGGTCCTCCCCTCCCA
TcSNP469	AGCCATGGCTCCGAGATCAAAAGCCAGCCCGGTTAACCCGATTTCCGACCCGACTTCCAG[A/G]GAGATCCGTTACCGCGGCGTTCGAAAGCGCCCATGGGGCCGTTACGCGGCGGAGATCCGG
TcSNP1253	CACTTGCCACTCAAGTTCCTCACTAAAGCATTGAAACCAGCATCAGAAGTCTGATTTCTA[T/G]ATTACCAGCACTTATCAAACTTCTTTCAATCAGGATAGGTGAGTAAAGAAATGAGGCGCT
TcSNP529	ATAGGCCTTGAATGACTTCATCTCCTCTGTCACCTTCACAAGCTCAACAAAAGGCTTCTC[A/C]AGAAAAATAGGCATGTATGGTCCTTGCACTTGGGTTGCAGTTGCAAGCTCCTCGGCAGTA
TcSNP534	TGTAAAGAGTGCCATTGTTCAAGTGGATGCAGCGCCTTTTAAGCAATGGTACCTTCAGCA[T/C]TATGGTGTCGACATTGGGAGGAAGAAGAAAACAGCAGCTAAGAAGGAAGCTACTGAGGAA
TcSNP560	GAGGCAGAGAAATACAAGGCCGAGGATGAGGAGCACAAGAAGAAGGCGGAGGCCAAGAAT[T/G]CTTTGGAGAACTACGCCTATAACATGAGGAACACTGTCAAGGATGAGAAGATTGGCTCAA
TcSNP1270	ATATTTGAGTTCTGTTTGATGTTTACTACAAGACCTGCCTCACTTCTTCCCTCGCAGCTT[T/C]GTACCAAGAGCCCTYTCCAATTTACCAATTATCTGTTGATTAGGGATGGCTTTTCCAGAT
TcSNP577	CAATTGCAAACATCCGCCATGATGATCATGATGATGATAATGATGAACAGAAAACAAGAT[C/G]AACGGCCACAAATTTAACACAAATTACAAGGGAAAAAAAGGGGAGAAAATARAAAACTCA
TcSNP591	GGGCGTCGAGAAGACTTCGGCTGCTATTAAGGTCTTGAAACAGATCGGGGCTTATGCGGA[A/C]GTCGAGAAGGCGAAAGATAGCCAGGCCATTCGTCCCGGAAAGGGCAAAATGAGGAATCGC
TcSNP1350	TCCAAAATTTTTTATCACTATATGATGGACCATATAGCCTAAATAAATATAGCAAAAATG[A/C]ATATCACAACAAATTATATGGCTGGCTTGCAAAAAGACTATAAGGGCTTGTGGCTAGTTC
TcSNP619	GAACAAAAATTGTAAATTAATCTTATGCATGGAGTAATGACCCCACAGCTTTGCAACACC[T/C]CAAAAATGGTGGTTGTCCCTTTGTACATAATGATTCTGGGATGAATCATTTGTCTTTGTA
TcSNP1414	TGTGACTTACGGTTACCCCAATCTCAAGAGCGTGAGGGAGTTGATTTACAAAAGAGGTTA[T/C]GGGAAGTTGAACAAGCAGCGTGTTGCTTTGACTGACAATGAAATCATTGAGCAGGCTCTG
TcSNP645	TGAAGGCACTGGAGCCCTTTGTGAATTGGCTGGAGGAAGCAGAAGAAGAGGAATAAGTGC[A/G]ATAACAATAATATTATGATCACTTTGAAAAGAAAAGGGGTGAACCCTGTACTTGTTCCTT
TcSNP723	AAATTGGAACCCCACCTCAAACCATGCTCATGGCCATGGATACTAGCAATGATGCTGCTT[T/G]GTTACCTTGCTCAGGCTGCCTTGGCTGCTCTTCTAGTGTTTTCGACAATGCTAAATCAAC
TcSNP1442	AAAAGTGATGGAGGAAAGGGAAAGAGATGGGTGGGAGTAGAGATGGCCTTTGGTGTTTCC[T/C]TATGGATTTTCACTCTACATCAAAGCTTTGGTGTGTGATGGAATTTACAGCTACTGTTAT
TcSNP750	ACCTCTAGCCTTAAGCTCTGCAAGCCGCCTTGACAAATCATCCTCATCAACCTTCTCCTG[T/C]GTCTTGGTTGACACAGCATGAGCAGCTGGCTGTGGCAGCCCAACAGAGACCTCCAACCCA
TcSNP1458	TGGATCTGATCGTCAGCTAAATCAGTCAATTATCGAAGGAATCAATCGCAGTCATGGCGA[C/G]TCCAGAGTTTCTGCAAAGAGAAGCCGACCTTCTCCTTTCATCTCCCTTGATTGAGCTTCG
TcSNP836	AAGGGTAATCCCATGTGGAATCAGCTATCAGTGCCATCTTCCACCATGTACTCATGGGAC[T/C]CCAACTCAACCTACATTCATGAGCCTCCATACTTCAAGAGTATGACCATGGAGCCTCCTG
TcSNP1484	AAAACAGTCAAACGGGTCGTCTTGACTTCTTCAGCCGCAGCTGTGTCTATCAACACACTC[A/G]AGGGGACAGATCTGGTCCTGACTGAGAAAGACTGGACCGACGTTGAGTTCTTATCGTCGG
TcSNP852	TGTTCCTTTACATCACCATCTTGACTGTCATGGGTGTGTCTCAGTCTAAGACCAAGTGCA[C/G]TACTGTGGGTATTCAAGGCATTGCTTGGGCCTTTGGAGGCATGATCTTTGCTCTTGTCTA
TcSNP872	AGTGATGTTGCACAGGTCACAAAGCTTCTCAACCTTGTTGCCAGTCAATCCAAGAGGTCG[C/G]AGATCCCAAAGAACAAGGTGGTTCTCAGTTCCCCCAGTTACAAGCTTGTATCCCTTGCTC
TcSNP878	CCTCGAGTCGACTCGGCCGACACGGGCTTCGACTCGCCCGAGTCTACTATCGTGGAACCC[C/G]ACCTGGATGACGGGAATGTTCAGTCGCCGGAGGTAAAGCGTATCCAGGAGGATTTGTTGA
TcSNP886	GCGAGTGCCGAGTAGGCTCAGGAGGATCAAGTAGGGAGAAATAAGCGGGCGGTTTGAGTC[T/C]ACTAGAGACTCTCTCTAGGGGAGCTTTACTAGTATTATGTTTGTCACTTATGAGGTAAAG
TcSNP891	CAGAAAGCACACTTTGCACAAGGTTACACAGTATAAGAAGGGTAAGGATAGTTTGGCTGC[T/C]CAAGGGAAACGCCGTTATGATCGCAAACAATCAGGTTATGGTGGGCAGACCAAACCAGTG
TcSNP1520	ACTGCCTAAATTCATATATGATGAAGAAAAAGCTTTGGAGAAAACAAGGAAGGTTCTGAC[T/C]GAGAAGATTGCTCAGCTGAACTCTGCTATTGACGATGTTTCTGCTCAGCTCCGAACTGAA
TcSNP917	TATGGAAACTGGGTAAAGGCTCAAGAATGGGCGGCAATTCCTGGTGGACAAGCCACTTAC[T/C]TGGGCAACCCTGTTCCATGGGGTACCCTCCCTATCATCTTGGTCATCGAATTCTTCGCCA
TcSNP929	TGAAATGGAAATGAAAATACAAAAAACCAAGTCATGTTCAATAGCAAGTGATGTCCTTTT[C/G]TCTGCTGATTATAACAGAAGTTGTGTTAATTTTACACTTAGTTGATGTGGTTTTAAAGGG
TcSNP953	GGGTCTCTAAATGGCACTTGAGGTTGCCAGAGATAAAGCTTCATTCATGCTCCAAGCCAA[A/T]TCTTTGGGCATTCCAGGGTCAAACACCTCAAAAACAAGTTTCTTTATGGCTCAAATCATG
TcSNP994	AACAAACCGAAATATATTCTAGGGAAACTTTGCATTTGCAACCCCTATTTGACTTTCGAT[T/C]TGCTCAGATCTGCTTTTGAATCCTCAACTTCTGAATAGTCAAYATGGGAGGAGGGTTCAG
TcSNP998	AACAAGAACAAGGGAATGGGGACAATATGATCCCACTAGACATGATGGCTTTTCCTCCTC[A/G]TAGTAGTGAGAAAGGAATAACATAGAATCTAAGCTGTCACAGATGTCTCCACTGCAACCT
TcSNP1038	GTCGACACCTTCAGACTTCAGGAGCAACCTGCTTTTGACAAGAAGCAGTTTGTAACCTTC[A/G]TGAAGAGGTACATCAAGAACTTGACACCCAAATTAGAGCCAGAGAAGCAAGAGTTGTTCA
