# Supplementary material for: Colombia a Source of Cacao Genetic Diversity As Revealed by the Population Structure Analysis of Germplasm Bank of Theobroma cacao L
Source: Front Plant Sci. 2017 Nov 21;8:1994. doi: 10.3389/fpls.2017.01994 (PMC5702303; doi:10.3389/fpls.2017.01994)
Supplement: Supplementary file 3 [file Table_3.xlsx]

## Sheet: Table_S3
Table S3. List of 87 polymorphic markers and summary statistics of genetic diversity.
Number	Marker	Linkage Group	Position Map A	SNP	Corpoica analysis			Consense analysis
					Ho B	He C	PIC D	Ho B	He C	PIC D
1	TcSNP1075	LG1	69.4	A/T	0.138	0.16	0.147	0.13	0.181	0.164
2	TcSNP1350	LG1	87.3	A/C	0.377	0.418	0.33	0.321	0.485	0.381
3	TcSNP1458	LG1	57.4	C/G	0.241	0.466	0.367	-	-	-
4	TcSNP205	LG1	70	A/G	0.459	0.454	0.351	0.33	0.397	0.318
5	TcSNP418	LG1	92.8	A/G	0.463	0.501	0.381	0.395	0.494	0.379
6	TcSNP42	LG1	69.5	A/G	0.394	0.507	0.414	0.44	0.521	0.413
7	TcSNP510	LG1	51.8	C/G	0.55	0.502	0.378	0.433	0.502	0.379
8	TcSNP529	LG1	39.1	A/C	0.271	0.381	0.317	0.264	0.452	0.359
9	TcSNP534	LG1	48	T/C	0.526	0.49	0.37	0.4	0.456	0.352
10	TcSNP591	LG1	27.8	A/C	0.373	0.448	0.349	0.302	0.425	0.336
11	TcSNP709	LG1	88.8	T/C	0.418	0.553	0.46	0.418	0.539	0.44
12	TcSNP915	LG1	89.8	A/G	0.364	0.521	0.429	0.292	0.54	0.448
13	TcSNP1060	LG2	37.1	T/C	0.401	0.472	0.361	0.311	0.435	0.34
14	TcSNP1165	LG2	13.8	T/C	0.453	0.493	0.379	0.355	0.5	0.382
15	TcSNP122	LG2	37.3	T/C	0.437	0.489	0.373	0.332	0.467	0.36
16	TcSNP17	LG2	90.7	A/G	0.354	0.488	0.407	0.282	0.456	0.378
17	TcSNP316	LG2	24.5	A/T	0.451	0.497	0.392	0.356	0.501	0.391
18	TcSNP429	LG2	1.9	A/G	0.136	0.156	0.144	-	-	-
19	TcSNP437	LG2	97.7	A/T	0.112	0.123	0.116	0.104	0.188	0.171
20	TcSNP521	LG2	39.6	A/C	0.306	0.416	0.329	0.244	0.434	0.342
21	TcSNP836	LG2	82.5	T/C	0.215	0.266	0.23	0.179	0.374	0.306
22	TcSNP891	LG2	44.5	T/C	0.278	0.354	0.292	0.222	0.425	0.336
23	TcSNP1062	LG3	18.1	A/G	0.289	0.462	0.359	0.247	0.502	0.379
24	TcSNP19	LG3	38.4	A/C	0.47	0.506	0.387	0.384	0.505	0.384
25	TcSNP413	LG3	74.1	T/C	0.47	0.502	0.401	0.368	0.475	0.378
26	TcSNP595	LG3	36.9	A/G	0.422	0.466	0.362	0.328	0.428	0.337
27	TcSNP689	LG3	14.9	A/G	0.371	0.469	0.384	0.323	0.429	0.353
28	TcSNP852	LG3	66.7	C/G	0.332	0.383	0.309	0.264	0.486	0.38
29	TcSNP878	LG3	9.4	C/G	0.146	0.388	0.331	0.117	0.43	0.372
30	TcSNP929	LG3	0.4	C/G	0.179	0.211	0.189	0.178	0.286	0.247
31	TcSNP996	LG3	63	T/C	0.377	0.464	0.363	0.338	0.434	0.346
32	TcSNP1175	LG4	45.4	T/G	0.521	0.513	0.394	0.043	0.664	0.59
33	TcSNP1194	LG4	18	T/G	0.399	0.486	0.385	0.075	0.585	0.515
34	TcSNP32	LG4	54.2	A/T	0.509	0.502	0.378	0.389	0.493	0.372
35	TcSNP372	LG4	63.4	A/T	0.424	0.481	0.372	0.302	0.465	0.367
36	TcSNP395	LG4	3.9	T/C	0.332	0.428	0.347	0.272	0.391	0.323
37	TcSNP588	LG4	61.3	A/C	0.427	0.504	0.396	0.305	0.475	0.374
38	TcSNP872	LG4	38	C/G	0.448	0.529	0.419	0.342	0.523	0.41
39	TcSNP886	LG4	28.2	T/C	0.481	0.462	0.357	0.376	0.423	0.337
40	TcSNP953	LG4	11.3	A/T	0.187	0.222	0.197	0.149	0.268	0.232
41	TcSNP1038	LG5	72.7	A/G	0.425	0.503	0.402	-	-	-
42	TcSNP150	LG5	32.8	T/G	0.474	0.5	0.4	0.056	0.611	0.534
43	TcSNP160	LG5	8.5	A/T	0.168	0.247	0.228	0.156	0.301	0.269
44	TcSNP28	LG5	38.7	T/G	0.116	0.162	0.152	0.019	0.279	0.261
45	TcSNP524	LG5	7.6	T/C	0.481	0.507	0.389	0.358	0.48	0.372
46	TcSNP577	LG5	19.5	C/G	0.347	0.493	0.377	0.292	0.503	0.381
47	TcSNP645	LG5	37.9	A/G	0.453	0.486	0.37	0.361	0.471	0.361
48	TcSNP998	LG5	10.3	A/G	0.319	0.319	0.268	0.286	0.337	0.28
49	TcSNP1144	LG6	52.9	T/C	0.418	0.473	0.385	-	-	-
50	TcSNP1484	LG6	49.3	A/G	0.468	0.505	0.383	-	-	-
51	TcSNP309	LG6	30	T/C	0.479	0.468	0.358	0.362	0.438	0.343
52	TcSNP561	LG6	24.5	A/G	0.323	0.462	0.357	0.247	0.501	0.377
53	TcSNP619	LG6	15.1	T/C	0.474	0.502	0.378	0.355	0.501	0.378
54	TcSNP750	LG6	23.5	T/C	0.203	0.237	0.21	0.196	0.263	0.23
55	TcSNP894	LG6	42.9	C/G	0.153	0.169	0.155	0.122	0.152	0.141
56	TcSNP994	LG6	37.2	T/C	0.468	0.491	0.37	0.377	0.5	0.376
57	TcSNP1270	LG7	34.9	T/C	0.315	0.462	0.366	0.258	0.508	0.389
58	TcSNP1383	LG7	0	A/G	0.114	0.121	0.113	0.13	0.175	0.161
59	TcSNP469	LG7	26.7	A/G	0.472	0.5	0.379	-	-	-
60	TcSNP606	LG7	51	A/G	0.468	0.515	0.397	0.454	0.519	0.402
61	TcSNP791	LG7	43.1	A/T	0.213	0.249	0.218	0.202	0.267	0.233
62	TcSNP944	LG7	8.5	T/C	0.424	0.474	0.366	0.29	0.411	0.329
63	TcSNP139	LG8	30	T/G	0.476	0.473	0.363	0.078	0.609	0.534
64	TcSNP151	LG8	43.5	T/C	0.5	0.503	0.38	0.379	0.525	0.412
65	TcSNP1520	LG8	22.2	T/C	0.463	0.445	0.348	-	-	-
66	TcSNP23	LG8	13.7	T/C	0.405	0.483	0.37	0.291	0.444	0.349
67	TcSNP269	LG8	45.4	A/G	0.504	0.476	0.374	0.381	0.437	0.35
68	TcSNP547	LG8	11.6	A/G	0.278	0.386	0.313	0.266	0.449	0.35
69	TcSNP1253	LG9	20.2	T/G	0.472	0.5	0.375	0.06	0.667	0.592
70	TcSNP1414	LG9	58.4	T/C	0.276	0.313	0.264	0.263	0.378	0.316
71	TcSNP1442	LG9	49	T/C	0.502	0.472	0.367	0.388	0.481	0.37
72	TcSNP193	LG9	74.6	A/C	0.5	0.504	0.381	0.38	0.499	0.377
73	TcSNP226	LG9	28.8	C/G	0.461	0.48	0.366	-	-	-
74	TcSNP242	LG9	67.5	T/C	0.502	0.495	0.374	0.408	0.492	0.372
75	TcSNP25	LG9	62.7	C/G	0.179	0.222	0.197	0.135	0.221	0.198
76	TcSNP427	LG9	82	T/G	0.513	0.508	0.386	0.052	0.665	0.59
77	TcSNP563	LG9	69.4	T/C	0.5	0.469	0.36	0.36	0.46	0.357
78	TcSNP632	LG9	58.2	T/G	0.55	0.47	0.361	0.066	0.632	0.554
79	TcSNP1392	LG10	57.1	T/C	0.108	0.122	0.115	0.111	0.194	0.175
80	TcSNP144	LG10	0	A/C	0.472	0.517	0.403	0.396	0.514	0.397
81	TcSNP230	LG10	39.6	A/G	0.425	0.498	0.376	-	-	-
82	TcSNP389	LG10	26.6	T/C	0.229	0.434	0.369	0.321	0.503	0.401
83	TcSNP560	LG10	19.2	T/G	0.466	0.49	0.375	0.037	0.614	0.538
84	TcSNP653	LG10	42.7	A/G	0.123	0.527	0.426	0.133	0.488	0.397
85	TcSNP674	LG10	3.6	T/C	0.351	0.461	0.382	0.299	0.425	0.357
86	TcSNP723	LG10	48	T/G	0.382	0.47	0.363	0.046	0.589	0.521
87	TcSNP917	LG10	28	T/C	0.321	0.425	0.335	0.287	0.457	0.353
Mean	-	-	-	-	0.370506	0.426678	0.337816	0.263692	0.448641	0.363436
APosition of SNP is based on a consensus map (Allegre et al., 2011); BObserved Heterozygosity; CExpected Heterozygosity; DPolymorphic Index Content
