# Supplementary material for: Colombia a Source of Cacao Genetic Diversity As Revealed by the Population Structure Analysis of Germplasm Bank of Theobroma cacao L
Source: Front Plant Sci. 2017 Nov 21;8:1994. doi: 10.3389/fpls.2017.01994 (PMC5702303; doi:10.3389/fpls.2017.01994)
Supplement: Supplementary file 4 [file Table_4.xls]

## Sheet: Table_S4
Table S4. Phenotypic qualitative data.
Accession	Cluster Group	LF-BS	LF-BSB	LF-BSA	LF-LC	FR-SH	FR-BC	FR-SA	FR-S	FR-ET	FR-SLS	FL-AP	FL-LS	FL-WS	FL-AS	FL-CL	FL-AST	FR-SL	FR-SW
830745	1	3	2	1	4	3	3	3	3	5	1	2	7	5	1	3	4	2.49	1.3
830759	1	2	2	1	3	5	3	3	5	3	3	2	5	5	1	3	4	2.57	1.4
861372	1	3	2	2	3	3	3	3	3	3	2	2	5	3	2	3	4	2.02	1.2
861618	1	3	2	1	4	4	1	3	3	5	2	3	7	5	1	3	4	2.54	1.4
CG_12	1	2	1	1	3	4	3	3	1	5	2	2	7	5	1	3	4	2.32	1.4
EBC_58	1	2	2	1	1	4	1	3	3	3	2	1	5	5	1	1	4	2.53	1.3
EET_19	1	3	2	1	3	4	5	3	3	5	3	2	7	7	1	3	4	2.55	1.5
EET_238	1	3	2	1	5	3	3	3	3	7	3	3	7	5	1	3	3	2.5	1.2
EET_387	1	3	2	1	4	4	3	3	5	5	2	1	7	5	1	3	3	2.28	1.3
EET_48	1	3	2	2	3	4	3	3	3	3	2	2	7	5	1	3	4	2.1	1.3
EET_8	1	3	2	1	4	4	1	3	3	5	1	3	7	5	2	3	3	2.48	1.4
EET_9	1	3	2	1	3	5	3	2	3	5	2	2	7	5	1	3	4	2.79	1.7
EET_96	1	3	2	2	3	4	5	3	3	5	2	3	7	5	2	3	3	2.63	1.3
FCM_24	1	1	2	2	4	4	1	3	3	5	3	2	7	7	2	3	4	2.55	1.5
GS_06	1	3	2	2	5	3	3	3	3	3	3	3	7	5	1	2	3	2.25	1.3
ICA_11	1	2	2	1	4	4	1	2	3	5	3	3	7	7	3	3	2	2.66	1.6
ICA_12	1	3	2	1	4	4	1	1	3	7	1	2	7	5	1	3	4	2.7	1.4
ICA_13	1	3	2	2	3	4	1	1	3	5	3	2	7	5	1	3	4	2.1	1.1
ICS_1	1	2	1	2	4	4	3	3	3	5	2	3	7	5	2	3	4	2.83	1.5
P_18	1	2	2	2	4	3	3	2	3	3	3	2	5	5	1	2	4	2.07	1.2
POBLACION_TUMACO	1	3	1	1	4	3	5	3	3	5	3	3	7	5	3	3	3	2.57	1.2
SC_19	1	2	2	1	3	3	3	3	3	3	3	2	7	5	1	2	3	2.8	1.5
SCA_9	1	3	2	2	4	4	3	3	3	5	2	2	5	5	1	2	4	2.15	1.3
SM_1	1	3	2	1	3	4	3	3	5	7	2	2	7	5	1	3	3	2.78	1.64
SUI_100	1	3	2	1	3	3	3	3	3	3	3	2	7	7	1	2	3	2.46	1.36
SUI_61	1	3	2	1	4	4	3	3	3	7	2	2	7	5	1	3	4	2.43	1.2
SUI_96	1	3	1	1	4	4	3	2	1	5	3	1	7	7	1	1	4	2.45	1.3
TUMACO_2	1	3	2	2	1	5	5	1	3	7	3	2	7	5	1	3	4	2.54	1.6
TUMACO_3	1	2	2	2	3	3	1	4	3	3	3	3	7	5	2	1	3	2.18	1.3
UF_221	1	3	2	1	3	3	1	3	5	5	2	2	7	5	1	3	4	2.39	1.3
UF_273	1	2	1	2	5	5	3	3	3	5	3	3	7	5	4	3	4	2.6	1.5
VENEZUELA_2	1	3	2	1	3	3	1	3	5	5	2	3	7	7	1	3	4	2.35	1.5
830710	2	2	1	2	4	3	5	3	3	5	2	1	7	7	1	2	3	2.25	1.18
840777	2	3	2	2	4	1	3	3	1	7	3	1	5	5	1	2	4	2.51	1.2
861312	2	3	2	1	5	3	3	2	3	3	2	1	7	5	1	3	4	2.08	1.1
AMELONADO	2	2	2	1	4	4	3	3	1	7	2	1	5	7	1	3	4	2.87	1.41
CATONGO	2	2	2	2	3	3	1	3	1	5	2	1	5	5	1	2	1	2.44	1.1
CC_10	2	1	2	1	3	3	3	2	3	7	3	1	7	5	1	2	3	2.25	1.4
CEPEC_46	2	2	2	1	4	3	3	2	3	3	2	1	7	7	1	2	3	2.14	0.9
EET_256	2	1	2	2	4	4	3	3	3	5	2	2	7	7	1	2	4	2.4	1.3
EET_392	2	1	2	2	3	4	3	2	5	5	2	1	7	7	1	2	3	2.1	1.2
ICA_7	2	2	1	2	4	3	3	3	3	3	3	2	7	7	1	3	3	2.28	1.1
LOLITA_WALK_1	2	2	2	2	3	5	3	1	3	3	2	1	7	5	2	2	4	2.12	1.43
MARTINA	2	3	1	2	4	3	3	3	3	5	2	2	7	7	1	3	4	2.36	1.2
P_12	2	3	2	2	4	3	3	3	3	7	1	1	7	5	2	2	3	1.85	1
P_13	2	2	2	2	4	4	3	3	3	5	3	1	5	7	1	3	3	2.36	1.2
PA_150	2	3	1	2	4	4	5	2	3	3	3	2	7	7	1	3	4	2.13	1.1
PA_169	2	3	2	1	3	3	3	3	3	5	2	1	7	7	1	2	3	2.28	1.2
SC_43	2	2	2	1	4	3	3	3	3	5	1	2	7	7	1	3	4	2.06	1.1
SCA_6	2	2	1	2	3	5	3	1	3	3	3	1	7	7	1	2	4	2.16	1
SPA_11	2	2	2	2	4	3	3	2	3	5	3	2	7	7	1	3	4	2.23	1.3
SPA_12	2	2	2	2	4	4	1	1	5	3	1	2	7	7	1	3	4	2.3	1.1
SPA_16	2	2	2	2	3	3	1	3	3	3	1	1	5	5	1	2	4	2.1	1.1
SPA_18	2	2	2	2	3	3	3	3	3	5	2	1	5	7	1	2	4	2.3	1.1
SPA_20	2	3	2	2	3	3	1	4	3	7	3	1	7	7	1	3	4	2.3	1.3
SPA_6	2	2	2	2	3	4	1	2	3	5	3	1	7	7	1	2	4	2.19	1.3
SPA_7	2	2	2	2	3	4	3	2	3	5	1	1	7	7	1	2	4	2.36	1.2
SPA_9	2	2	2	2	3	3	1	3	3	3	1	1	5	7	1	3	4	2.15	1.1
SUI_18	2	3	2	2	3	4	3	2	3	7	3	2	7	7	1	2	4	2.1	0.9
SUI_19	2	2	2	2	4	1	3	1	3	7	2	1	7	7	1	2	4	1.93	0.9
SUI_24	2	3	1	2	3	4	5	2	3	7	1	1	7	7	1	3	4	2.4	1.3
SUI_33	2	3	1	2	4	5	5	2	3	3	1	1	7	7	1	3	3	2.45	1.4
TO_5	2	1	2	2	3	5	5	3	5	7	1	1	5	7	1	3	3	2.13	1.2
TSA_141	2	2	1	2	4	3	5	3	5	5	1	1	7	5	1	2	3	2.25	1.1
TSA_641	2	3	1	2	4	4	5	1	3	5	1	1	5	5	1	2	3	2.27	1.2
TSA_654	2	3	2	2	4	3	3	2	3	5	2	2	7	7	1	3	3	2.6	1.1
TSH_622	2	3	1	2	3	4	3	3	5	5	1	2	7	7	1	3	3	2.38	1
TSH_660	2	2	2	2	3	3	3	3	1	7	2	1	7	5	1	3	3	2.52	1.4
UF_29	2	2	2	2	3	4	5	3	3	5	1	1	7	7	1	2	3	2.24	1.2
830698	3	1	1	2	4	4	7	1	5	3	2	3	7	5	1	3	3	2	1.2
830702	3	2	2	1	4	4	1	1	5	5	3	3	7	5	3	2	4	2.37	1.3
830714	3	2	2	1	4	5	7	1	3	7	2	3	7	7	2	3	4	2.3	1.2
830721	3	3	2	1	4	4	3	3	5	5	2	3	7	5	1	3	4	2.27	1
830736	3	2	1	1	4	3	7	1	5	5	1	3	7	3	3	3	3	2.71	1.5
830763	3	3	2	1	4	3	3	1	5	7	1	2	7	7	2	3	4	2.61	1.4
861317	3	3	2	2	3	4	5	3	5	5	2	3	5	5	4	2	4	1.92	1.2
861610	3	3	2	1	5	4	3	2	3	5	2	3	7	5	3	3	4	2.25	1.1
861613	3	3	2	2	6	5	5	3	3	5	1	3	7	5	4	3	4	2.38	1.4
861646	3	2	2	1	3	4	3	1	5	5	2	3	5	3	2	2	4	2.2	1.2
C_100	3	3	2	1	4	3	5	1	3	5	2	3	7	5	3	2	3	2.25	1.2
C_58	3	3	2	1	5	5	3	3	3	5	2	3	7	5	1	2	4	2.19	1.1
EET_162	3	2	2	1	4	3	5	3	5	7	1	3	7	5	1	3	4	2.53	1.3
EET_17	3	3	1	1	3	4	3	1	5	5	2	3	7	5	1	3	3	2.22	1.3
EET_193	3	2	2	2	5	4	3	3	3	5	1	3	7	7	3	2	3	2.86	1.5
EET_352	3	3	2	2	5	3	3	1	1	5	2	3	7	5	4	3	4	2.83	1.3
EET_6	3	3	2	1	4	5	5	3	5	5	3	3	7	5	2	3	4	2.3	1.3
GS_10	3	3	2	1	5	5	5	1	5	5	1	3	7	7	2	2	3	2.12	1.2
GS_12	3	3	1	2	4	3	5	1	3	5	1	2	7	7	2	3	3	2.44	1.4
GS_60	3	1	2	2	6	3	5	2	3	7	2	3	7	7	4	3	4	2.46	1.4
ICA_3	3	3	2	2	6	5	5	2	5	5	2	3	7	7	4	3	4	2.45	1.5
ICA_5	3	3	2	1	4	4	3	1	3	3	1	2	7	5	2	3	4	2.33	1.3
ICA_6	3	2	1	1	5	3	3	2	3	3	1	3	7	5	3	3	4	2.25	1.2
ICS_6	3	2	1	2	4	3	5	1	5	3	3	3	7	7	2	3	4	2.37	1.3
ICS_60	3	3	1	2	4	5	5	2	3	5	1	2	7	5	2	2	3	2.67	1.5
ICS_78	3	3	1	1	4	3	5	1	5	7	2	2	7	7	1	3	4	2.69	1.5
ICS_98	3	2	1	2	5	4	1	2	5	5	2	3	7	7	3	3	4	2.31	1.2
NACIONAL_DE_ECUADOR	3	2	2	2	3	4	5	2	3	7	3	3	7	5	1	2	3	2.8	1.5
PA_67	3	2	2	1	4	3	3	1	3	5	1	3	7	5	2	2	3	2.6	1.2
R_41	3	3	2	1	4	3	5	2	3	5	1	2	7	5	2	2	4	2.4	1.4
SC_1	3	3	2	2	4	4	5	1	5	7	2	3	7	7	2	2	4	2.61	1.5
SC_18	3	2	1	2	5	3	3	3	3	5	2	3	7	5	3	2	4	2.53	1.5
SC_2	3	3	2	2	5	3	3	3	5	7	2	3	7	5	3	2	4	2.55	1.5
SC_20	3	3	2	1	4	4	3	3	3	7	2	2	7	5	2	2	4	2.07	1.1
SC_33	3	3	1	2	4	5	3	1	3	5	2	3	7	5	3	3	4	2.12	1.1
SC_35	3	2	1	2	4	4	3	3	3	5	2	3	7	5	3	3	4	2.08	1.1
SC_42	3	2	2	1	3	4	3	1	3	5	1	2	7	7	2	2	4	2.44	1.5
SC_47	3	3	2	1	5	3	1	2	3	5	1	3	7	5	4	2	4	2.06	1.1
SC_9	3	3	2	2	5	3	5	2	5	5	2	3	7	5	2	2	4	2.35	1.3
SCC_61	3	2	2	2	4	4	5	1	5	5	1	3	7	5	3	3	4	2.86	1.5
SPA_15	3	2	1	1	3	4	7	3	3	5	2	2	7	7	1	3	4	2.5	1.4
SPA_19	3	3	2	1	4	4	3	1	3	5	2	3	7	7	1	2	4	2.26	1.3
SUI_27	3	3	1	2	3	4	5	2	5	5	3	2	7	5	1	1	4	2.5	1.3
SUI_44	3	2	2	1	4	3	5	1	3	7	3	3	7	7	3	3	4	2.62	1.5
SUI_62	3	3	2	1	5	3	5	2	3	7	3	3	7	5	3	2	4	2.45	1.3
SUI_75	3	3	2	1	4	3	5	2	5	3	3	2	7	5	1	1	4	2.11	0.9
SUI_83	3	3	1	1	4	4	5	2	5	7	3	2	7	5	1	3	4	2.33	1.2
SUI_9	3	2	2	1	4	3	5	2	3	7	2	3	7	7	2	2	3	2.26	1.07
SUI_99	3	2	2	1	4	3	5	2	3	7	1	3	7	5	2	2	3	2.14	1.1
TSH_565	3	2	1	1	4	3	5	2	5	3	2	3	7	5	3	2	3	2.49	1.1
TSH_792	3	2	1	1	5	4	1	1	3	5	2	3	5	5	2	2	3	2.4	1.2
TSH_812	3	2	2	1	4	3	5	3	3	7	2	3	7	5	4	2	4	2.63	1.4
TUMACO	3	3	2	1	3	3	7	2	5	5	3	3	7	7	1	2	4	2.28	1.09
TUMACO_6	3	3	2	1	4	5	5	2	3	5	1	3	7	5	2	2	4	2.45	1.3
830720	4	2	1	1	4	4	3	3	3	7	2	2	5	5	1	1	4	2.57	1.1
830746	4	2	2	2	4	4	5	1	3	7	1	2	7	5	2	2	4	2.45	1.1
830761	4	3	3	2	5	3	5	2	5	5	2	2	5	5	1	2	4	2.37	1.2
840778	4	2	2	2	4	3	3	3	3	5	1	3	7	5	1	3	4	2.3	1.5
861315	4	3	2	2	4	3	3	3	3	7	1	2	7	5	1	2	4	2.32	1.3
861645	4	3	2	2	5	3	3	2	3	7	2	3	5	5	1	2	4	2.31	1.2
CHUAO_120	4	3	1	2	5	5	5	3	3	7	1	2	7	5	1	3	4	2.5	1.4
EBC_119	4	2	2	2	3	3	3	3	5	5	1	2	5	5	2	2	4	2.19	1.1
EBC_138	4	2	2	1	3	3	5	3	3	7	2	1	5	5	1	2	4	2.27	1.2
EBC_148	4	2	2	1	4	3	5	2	3	7	1	1	5	5	1	2	4	2.5	1.2
EBC_70	4	2	2	1	3	4	5	3	3	7	1	1	7	5	1	2	4	2.55	1.3
EET_12	4	2	3	1	3	3	5	3	5	7	1	2	7	5	2	3	3	2.41	1.3
EET_62	4	2	3	1	3	3	5	3	3	5	1	2	7	7	1	3	4	2.66	1.3
POBLACION_HUILA	4	3	2	2	4	5	3	2	5	7	1	2	7	7	1	2	4	2.81	1.3
SC_46	4	2	2	2	3	4	3	2	3	7	1	3	7	5	2	2	4	2.12	1.2
SPA_8	4	3	2	2	4	3	3	3	3	7	1	2	5	5	1	3	4	2.5	1.3
SUI_72	4	2	2	2	4	4	3	2	5	7	1	2	7	5	1	3	4	2.74	1.42
TSH_516	4	2	2	2	4	3	3	2	5	5	1	2	7	5	1	2	3	2.57	1.2
* Every qualitative variable is defined by UPOV, 2011
