# Supplementary material for: Colombia a Source of Cacao Genetic Diversity As Revealed by the Population Structure Analysis of Germplasm Bank of Theobroma cacao L
Source: Front Plant Sci. 2017 Nov 21;8:1994. doi: 10.3389/fpls.2017.01994 (PMC5702303; doi:10.3389/fpls.2017.01994)
Supplement: Supplementary file 5 [file Table_5.xls]

## Sheet: Table_S5
Table S5. Phenotypic quantitative data.
Accession	Cluster group	Theobromine	Caffeine	Theobromine/caffeine ratio	Polyphenols
VENEZUELA_2	1	16.7	3.17	5.268	23.01
UF_221	1	21.04	2.89	7.28	44.41
TUMACO	1	16.45	3.32	4.955	17.21
TSH_622	1	15.56	2.84	5.479	20.19
TSH_516	1	15.72	5.05	3.113	46.13
SUI_96	1	16.84	2.52	6.683	25.62
SUI_9	1	14	3.48	4.023	33.93
SUI_83	1	17.76	3.83	4.637	33.82
SUI_75	1	19.25	3.43	5.612	27.92
SUI_72	1	15.7	2.76	5.688	30.95
SUI_27	1	16.6	3.57	4.65	36.95
SUI_24	1	15.72	3.49	4.504	29.31
SUI_100	1	17.07	3.57	4.782	29.68
SPA_7	1	13.99	3.46	4.043	34.11
SPA_13	1	15.65	3.67	4.264	37.83
P_13	1	18.94	2.38	7.958	34.38
ICA_5	1	14	4.3	3.256	39.31
GS_12	1	18.98	2.33	8.146	40.78
GS_10	1	15.13	3.41	4.437	32.52
FCM_24	1	15.33	2.77	5.534	22.58
EET_96	1	16.16	3.89	4.154	35.99
EET_387	1	14.67	4.19	3.501	43.49
EET_352	1	17.61	3.36	5.241	31.06
EBC_148	1	14.49	3.09	4.689	26.43
830747	1	15.75	2.32	6.789	14.51
MEAN		16.3644	3.3236	5.14744	31.6848
TUMACO_3	2	7.62	1.59	4.792	23.05
SUI_19	2	11.12	2.15	5.172	34.24
SPA_9	2	11.35	1.86	6.102	15.57
SPA_8	2	10.28	2.17	4.737	10.49
SPA_20	2	12.21	2.69	4.539	23.09
SPA_11	2	10.26	1.48	6.932	18.85
SCA_6	2	10.78	1.74	6.195	37.52
NACIONAL_DE_ECUADOR	2	12.67	3.26	3.887	29.35
GS_06	2	11.56	2.44	4.738	13.61
EET_62	2	12.87	2.84	4.532	32.26
EET_162	2	11.19	2.55	4.388	30.05
861683	2	12.34	3.57	3.457	24.73
861618	2	11.1	2.51	4.422	24.16
861372	2	8.95	3.31	2.704	22.12
830759	2	10.92	1.69	6.462	11.5
830698	2	9.52	1.79	5.318	8.66
MEAN		10.9212	2.3525	4.89856	22.4531
TSH_792	3	16	4.74	3.376	32.38
SOPETRAN_506	3	14.94	6.42	2.327	29.94
SOPETRAN_12	3	15.75	5.64	2.793	30.41
SC_42	3	16.95	5.71	2.968	24.32
SC_37	3	15.57	4.95	3.145	32.79
SC_20	3	13.41	4.33	3.097	33.95
R_41	3	14.67	5.16	2.843	32.26
R_2	3	14.1	4.82	2.925	33.22
R_105	3	11.2	5.12	2.188	27.27
PERSEA_2	3	14.74	3.79	3.889	29.49
PENTAGONA_ROJA	3	12.78	5.28	2.42	32.49
PA_67	3	12.95	6	2.158	35.68
P_12	3	16.69	4.87	3.427	36.28
ICA_7	3	13.36	4.96	2.694	25.94
ICA_6	3	12.53	5.13	2.442	27.02
ICA_4	3	15.7	3.92	4.005	29.14
ICA_3	3	17.12	5.7	3.004	24.78
ICA_11	3	13.92	3.49	3.989	17.39
GS_60	3	14.15	4.37	3.238	26.95
EET_193	3	12.7	5.01	2.535	26.52
CHOCOLATE_2	3	17.85	9.32	1.915	24.88
CHOCO_774	3	14.22	6.91	2.058	32.23
C_100	3	16	6.27	2.552	41.36
871854	3	16.34	5.43	3.009	30.21
861645	3	16.57	4.12	4.022	29.07
861340	3	14.25	4.94	2.885	35.44
861317	3	16.1	4.03	3.995	28.96
861315	3	14.95	3.54	4.223	24.1
861312	3	12.77	4.5	2.838	26.32
830761	3	15.41	4.9	3.145	17.37
830758	3	10.39	6.15	1.689	31.13
830740	3	13.14	4.5	2.92	20.98
MEAN		14.6006	5.12562	2.95981	29.0709
SUI_62	4	11.61	1.83	6.344	27.09
SUI_33	4	15.43	1.97	7.832	32.78
SUI_18	4	14.93	2.74	5.449	35.12
SPA_6	4	14.3	2.53	5.652	29.15
SPA_18	4	14.04	2.73	5.143	24.29
SCA_9	4	13.04	1.69	7.716	36.32
PA_169	4	14.66	1.28	11.453	19.71
PA_150	4	13.6	0.68	20	21.3
P_18	4	15.67	1.89	8.291	36.77
CC_10	4	15.58	2.62	5.947	38.86
CATONGO	4	17.03	0.67	25.418	28.78
C_58	4	13.88	1	13.88	25.5
861613	4	12.2	2	6.1	28
861610	4	13.9	1.73	8.035	31.28
861309	4	11.78	1.38	8.536	29.43
830746	4	15.06	2.43	6.198	29.92
830721	4	14.82	1.62	9.148	31.9
830720	4	13.2	1.93	6.839	27.92
830714	4	15.95	1.75	9.114	38.32
830706	4	14.35	2.1	6.833	34.07
830699	4	14.35	2.1	6.833	19.96
MEAN		14.2562	1.84143	9.08386	29.8319
